# Supplementary material for: In-Silico Drug Toxicity and Interaction Prediction for Plant Complexes Based on Virtual Screening and Text Mining
Source: Int J Mol Sci. 2022 Sep 2;23(17):10056. doi: 10.3390/ijms231710056 (PMC9456415; doi:10.3390/ijms231710056)
Supplement: Supplementary file 1 [file ijms-23-10056-s001.zip › Supplementary Table S1.xlsx]

## Sheet: Table S1
Supplementary Table S1. The sum of all the FEP-SS and FCP-SS values of 20 herbal medicines
Active compound name	PubChem CID of similar compound	FEP-SS (Hepatotoxicity)	FCP-SS (Hepatotoxicity)	FEP-SS (Carcinogenicity)	FCP-SS (Carcinogenicity)
(+)-catechin	2369	0.472	-	-	-
(20S)-Dammar-24-ene-3beta,20-diol 3-acetate	5280453	-	0.31	-	-
18alpha-hydroxyglycyrrhetic acid	10133	0.331	-	-	-
3,22-Dihydroxy-11-oxo-delta(12)-oleanene-27-alpha-methoxycarbonyl-29-oic acid	5281004	0.265	-	-	-
3-Hydroxystigmast-5-en-7-one	5280453	0.498	-	-	-
DFV	4764	-	-	0.558	-
Glabranin	16078	0.703	-	-	-
Glabrene	3005573	-	-	-	0.353
Kanzonol F	441140/441140	0.212	-	0.212	-
Medicarpin	441140	-	0.561	-	-
Olitoriside	54687/12560	0.337	0.449	-	-
Psi-Baptigenin	6237	-	0.176	-	-
Stigmasterol	445354	-	0.468	-	-
aloe-emodin	42890/3059	0.463	0.413	-	-
beta-sitosterol	445354	-	0.588	-	-
campesterol	445354	-	0.594	-	-
hederagenin	10133	0.486	-	-	-
liquiritin	30323	-	-	0.379	-
naringenin	5281576	-	-	0.477	-
sitosterol	445354	-	0.588	-	-
(3R,5R,8R,9R,10R,12R,13R,14R,17S)-17-[(2S)-2-hydroxy-6-methylhept-5-en-2-yl]-4,4,8,10,14-pentamethyl-2,3,5,6,7,9,11,12,13,15,16,17-dodecahydro-1H-cyclopenta[a]phenanthrene-3,12-diol	9677	-	0.259	-	-
2-Formylpyrrole	4197/4174	0.788	0.862	-	-
20(s)-protopanaxadiol	54454/9677	0.159	0.252	-	-
9-HEXADECENOIC ACID	10133	0.87	-	-	-
Berlambine	4680	-	0.433	-	-
Calenduladiol	5281034/5281034	-	0.429	-	0.429
Corchoroside A	54687	0.46	-	-	-
Dianthramine	689043	0.351	-	-	-
Erythrodiol	5280453/5281034	-	0.75	-	0.773
GENOP	689043	0.901	-	-	-
GUP	176077	0.613	-	-	-
Ginsenoyne B	55245	-	0.171	-	-
Ginsenoyne E	55245	0.238	-	-	-
Isofucosterol	54454/445354	0.256	0.616	-	-
Isovanillin	2202	-	-	-	-
Linoleic	444795/5282379	0.805	0.75	-	-
Longispinogenin	5281034/5281034	-	0.772	-	0.772
METHYL LINOLEATE	5832/5833	-	0.846	0.517	-
Magnograndiolide	5281004	0.569	-	-	-
Malvic acid	5282379	-	0.821	-	-
Methyl palmitelaidate	10077130	-	0.282	-	-
Methyl protocatechuate	2202	-	-	-	-
Methylselenocysteine	38853	-	0.697	-	-
Obacunoic acid	54687	0.152	-	-	-
Obacunone	5281004	-	0.22	-	-
Ostreasterol	445354	-	0.611	-	-
Panaxytriol	5755	0.133	-	-	-
Vulgarin	6238	0.881	-	-	-
arachidonate	444795/5282379	0.709	0.686	-	-
arnidiol	5281034/5281034	-	0.378	-	0.378
brein	5280453/5281034	-	0.691	-	0.796
coptisine	4680	-	0.502	-	-
danshensu	34359/689043	0.974	0.873	-	-
faradiol	5280453/5281034	-	0.742	-	0.762
limonin	5281004	-	0.143	-	-
magnoflorine	6018	0.819	-	-	-
malkangunin	36314	-	0.249	-	-
methyl (Z)-icos-11-enoate	10077130	-	0.134	-	-
p-coumaric acid	4075/38853/978	0.849	0.786	0.699	-
paeonol	2202	-	-	-	-
palmatine	4680	-	0.686	-	-
panaxynol	6917715/5280453	0.49	0.442	-	-
vanillic acid	689043/978	0.912	-	0.906	-
24-Ethylcholest-4-en-3-one	57363	0.359	-	-	-
24-epicampesterol	445354	-	0.567	-	-
Arnebin 7	2202	-	-	0.596	-
C09092	644019	0.721	-	-	-
Danshenol A	11693	0.189	-	-	-
Danshenol B	11693	0.17	-	-	-
Gomisin-A	5360515	0.204	-	-	-
Ineketone	6238	0.971	-	-	-
Longikaurin A	5755/6238	0.466	0.275	-	-
Poriferasterol	445354	-	0.457	-	-
Sinoacutine	5284594	0.47	-	-	-
Stigmasta-5,22-diene-3beta,7beta-diol	445354	-	0.521	-	-
isoimperatorin	54678486/61322	0.554	-	-	0.673
manool	6238/6279	0.635	-	0.371	-
microstegiol	10631/6279	0.203	-	0.24	-
miltipolone	2771	0.422	-	-	-
poriferast-5-en-3beta-ol	54454/445354/54454	0.213	0.618	0.213	-
salvianolic acid g	54675779	0.223	-	-	-
salviolone	5359272	0.7	-	-	-
sclareol	6238	0.825	-	-	-
tanshinaldehyde	441140	-	-	0.295	-
(+)-Ganoderic acid Mf	168928	0.226	-	-	-
(5R,10S,13R,14R,17R)-17-[(E,2R)-7-hydroxy-6-methylhept-5-en-2-yl]-4,4,10,13,14-pentamethyl-1,2,5,6,12,15,16,17-octahydrocyclopenta[a]phenanthren-3-one	5280453	-	0.619	-	-
5alpha-Lanosta-7,9(11),24-triene-15alpha,26-dihydroxy-3-one	54454/445354	0.797	0.524	-	-
Cerevisterol	53232/5281034/5281034	0.379	0.446	-	0.446
Ganoderic acid DM	444795/5282379	0.536	0.578	-	-
Ganoderic acid TR	54687/5282379	0.762	0.57	-	-
Ganoderic acid V1	5281004	0.18	-	-	-
Ganoderic acid X	5280453	0.31	-	-	-
Ganoderic acid Y	54687	0.4	-	-	-
Ganoderic aldehyde A	54454/5280453	0.337	0.476	-	-
Ganoderiol F	53232/5280453	0.529	0.758	-	-
Ganodermanondiol	6238	0.926	-	-	-
Ganodermic acid R	31401	0.027	-	-	-
Lucialdehyde A	53232/445354	0.411	0.692	-	-
Lucialdehyde B	9677/5997	0.767	-	0.48	-
Lucialdehyde C	54454	0.419	-	-	-
Lucidumol A	6238	0.992	-	-	-
Peroxyergosterol	54454/445354	0.22	0.293	-	-
campesta-7,22E-dien-3beta-ol	54454/445354	0.203	0.711	-	-
diosgenin	5280453	0.375	-	-	-
epoxyganoderiol A	10631/6238	0.658	0.649	-	-
epoxyganoderiol B	9677/5281034	0.818	-	0.518	-
epoxyganoderiol C	53232	0.732	-	-	-
ganoderal B	6238/5997	0.983	-	-	0.792
ganoderic acid Mi	168928	0.306	-	-	-
ganoderic acid V	168928	0.405	-	-	-
ganodermatriol	445354	-	0.832	-	-
ganodermenonol	53232/5280453	0.416	0.609	-	-
ganolucidic acid E	54687	0.439	-	-	-
ganosporelactone B	5281004	0.516	-	-	-
hancinol	441140	-	0.365	-	-
lucidone A	6238	0.934	-	-	-
methyl (4R)-4-[(5R,10S,13R,14R,17R)-4,4,10,13,14-pentamethyl-3,7,11,15-tetraoxo-2,5,6,12,16,17-hexahydro-1H-cyclopenta[a]phenanthren-17-yl]pentanoate	10631/5832	0.921	0.897	-	-
11,14-eicosadienoic acid	5282379	0.65	-	-	-
4-[(2S)-2,3-dihydroxy-3-methylbutoxy]furo[3,2-g]chromen-7-one	59768/4946	0.218	0.177	-	-
Ammidin	61322	-	-	-	0.808
Byakangelicol	10658	-	-	-	0.53
Deoxyandrographolide	10631/5754	0.857	0.752	-	-
Ethyl oleate (NF)	10077130	-	0.272	-	-
Linolein, 2-mono-	5281004	0.737	-	-	-
Neokadsuranic acid B	444795	0.543	-	-	-
Phellopterin	54678486/61322	0.341	-	-	0.661
Prangenin	61322	-	-	-	0.487
campest-5-en-3beta-ol	445354	-	0.528	-	-
dammaradienyl acetate	5832	-	0.802	-	-
deoxyaconitine	36314	-	0.202	-	-
gluco-obtusifolin	36462	-	-	0.552	-
hypaconitine	36314	-	0.206	-	-
ignavine	36314	-	0.358	-	-
isotalatizidine	125017/33741	0.206	0.177	-	-
jesaconitine	2405/148124	0.322	0.185	-	-
karakoline	125017/33741	0.259	0.222	-	-
methyl icosa-11,14-dienoate	5832	-	0.798	-	-
propyleneglycol monoleate	5281004	0.541	-	-	-
rhein	446541	0.381	-	-	-
