# Supplementary material for: In-Silico Drug Toxicity and Interaction Prediction for Plant Complexes Based on Virtual Screening and Text Mining
Source: Int J Mol Sci. 2022 Sep 2;23(17):10056. doi: 10.3390/ijms231710056 (PMC9456415; doi:10.3390/ijms231710056)
Supplement: Supplementary file 1 [file ijms-23-10056-s001.zip › Supplementary Table S2.xlsx]

## Sheet: Table S2
Supplementary Table S2. Total retrieves of toxicity related information of similar compounds in 20 representative herbal medicines
Active_compound_name	Similarity_score	PubChem_CID	Acute Effects	Toxicity Summary	Drug Induced Liver Injury	NIOSH Toxicity Data	Interactions	Antidote and Emergency Treatment	Human Toxicity Excerpts	Non-Human Toxicity Excerpts	Non-Human Toxicity Values	Populations at Special Risk	Protein Binding	Health Effects	Medical Surveillance	Ecotoxicity Values	Ecotoxicity Excerpts	Ongoing Test Status	Evidence for Carcinogenicity	Hepatotoxicity	National Toxicology Program Studies	Skin Symptoms	Eye Symptoms	Exposure Routes	Symptoms	Target Organs	Carcinogen Classification	Inhalation Symptoms	Ingestion Symptoms	Acute Toxicity Link	Human Toxicity Values	TSCA Test Submissions	ToxicityData	Adverse Effects
(+)-catechin	1	9064	[]
(+)-catechin	0.999	1203																		['In premarketing clinical trials, serum aminotransferase elevations occurred in up to 10% of patients on flavocoxid therapy, but elevations above 3 times the upper limit of normal occurred in only 1% to 2% of recipients. Since its release, however, there have been several reports of clinically apparent acute liver injury attributed to flavocoxid. Most cases have occurred in women, who perhaps ar…
(+)-catechin	0.999	72276	[]
(+)-catechin	0.999	73160																		['In premarketing clinical trials, serum aminotransferase elevations occurred in up to 10% of patients on flavocoxid therapy, but elevations above 3 times the upper limit of normal occurred in only 1% to 2% of recipients. Since its release, however, there have been several reports of clinically apparent acute liver injury attributed to flavocoxid. Most cases have occurred in women, who perhaps ar…
(+)-catechin	0.995	439533	[]
(+)-catechin	0.993	161557	[]
(+)-catechin	0.695	3969	[]
(-)-Medicocarpin	0.853	6072	[]
(-)-Medicocarpin	0.756	44814423		['The reports from clinical trials have portrait ertugliflozin to be well tolerated and abscent of significant side effects. Carcinogenic studies have been performed and it has been reported an increased incidence of adrenal medullary pheochromocytoma; possibly related to carbohydrate malabsorption leading to altered calcium homeostasis. There were no reported cases of mutagenesis or impairment i…									['Ertugliflozin is highly bound to plasma proteins and it binds in a range of 94-96% independently of the administered concentration.']
(20S)-Dammar-24-ene-3beta,20-diol 3-acetate	0.927	9677	[]	['Data regarding acute overdose of nandrolone decanoate are not readily available. However, patients experiencing a chronic overdose of anabolic steroids may experience adverse effects including suppression of testosterone and spermatogenesis, shrinking of testicles, decreased libido, and erectile dysfunction in men; and suppressed estrogen, progesterone, and ovulation, amenorrhea, and clitoromeg…	['nandrolone decanoate', 'Most-DILI-Concern', '7', 'Warnings and precautions', 'M Chen, V Vijay, Q Shi, Z Liu, H Fang, W Tong. FDA-Approved Drug Labeling for the Study of Drug-Induced Liver Injury, Drug Discovery Today, 16(15-16):697-703, 2011. PMID:21624500 DOI:10.1016/j.drudis.2011.05.007']								['Data regarding the percent protein binding of nandrolone decanoate is not readily available. After nandrolone decanoate is hydrolyzed to [nandrolone], it is bound to sex hormone binding globulin.']
(2S)-2-[4-hydroxy-3-(3-methylbut-2-enyl)phenyl]-8,8-dimethyl-2,3-dihydropyrano[2,3-f]chromen-4-one	0.878	2313594	[]
(2S)-2-[4-hydroxy-3-(3-methylbut-2-enyl)phenyl]-8,8-dimethyl-2,3-dihydropyrano[2,3-f]chromen-4-one	0.864	107935	[]
(2S)-2-[4-hydroxy-3-(3-methylbut-2-enyl)phenyl]-8,8-dimethyl-2,3-dihydropyrano[2,3-f]chromen-4-one	0.853	6449266	[]
(2S)-2-[4-hydroxy-3-(3-methylbut-2-enyl)phenyl]-8,8-dimethyl-2,3-dihydropyrano[2,3-f]chromen-4-one	0.818	838793	[]
(2S)-2-[4-hydroxy-3-(3-methylbut-2-enyl)phenyl]-8,8-dimethyl-2,3-dihydropyrano[2,3-f]chromen-4-one	0.817	68071	[]
(2S)-2-[4-hydroxy-3-(3-methylbut-2-enyl)phenyl]-8,8-dimethyl-2,3-dihydropyrano[2,3-f]chromen-4-one	0.653	30219	[]
1-Methoxyphaseollidin	0.838	10337211	[]
1-Methoxyphaseollidin	0.8	72936	[]
1-Methoxyphaseollidin	0.707	72936	[]
1-Methoxyphaseollidin	0.654	68071	[]
1-Methoxyphaseollidin	0.65	68071	[]
3'-Hydroxy-4'-O-Methylglabridin	0.935	107935	[]
3'-Hydroxy-4'-O-Methylglabridin	0.866	6449266	[]
3'-Hydroxy-4'-O-Methylglabridin	0.838	30219	[]
3'-Hydroxy-4'-O-Methylglabridin	0.762	838793	[]
3'-Hydroxy-4'-O-Methylglabridin	0.738	2313594	[]
3'-Hydroxy-4'-O-Methylglabridin	0.619	6758	[]			[]		['Immediate first aid: Ensure that adequate decontamination has been carried out. If patient is not breathing, start artificial respiration, preferably with a demand-valve resuscitator, bag-valve-mask device, or pocket mask, as trained. Perform CPR as necessary. Immediately flush contaminated eyes with gently flowing water. Do not induce vomiting. If vomiting occurs, lean patient forward or place…	['/HUMAN EXPOSURE STUDIES/ When derris powder was applied to the armpits of four persons twice daily for 30 days, one developed a mild rash at the site of application; the rash disappeared within 24 hr. The others experienced no inconvenience, except that one person noted a very mild smarting. When applied to the forearms as a 10% ointment in anhydrous lanolin, no local irritation or anesthesia w…	['/LABORATORY ANIMALS: Acute Exposure/ Short term administration of rotenone in sunflower oil, injected ip in doses of 0.1 mg/kg/day for 5 days into female rats, produced a marked elevation in serum growth hormone concentration and a decrease in serum prolactin. These alterations and transient elevations in concentration of estrogens, progesterone, and corticosterone suggested that rotenone was s…	['LD50 Rabbit oral 1500 mg/kg', 'LD50 Mouse oral 350 mg/kg', 'LD50 Rat oral 25 mg/kg /oil solution/', 'LD50 Rat oral 60 mg/kg', 'For more Non-Human Toxicity Values (Complete) data for ROTENONE (9 total), please visit the HSDB record page.']			['HE16 - Irritation-Eyes, Nose, Throat, Skin---Mild']	['Consider the points of attack /CNS, eyes, respiratory system/ in preplacement and periodic physical examinations.']	['LD50; Species: Anas platyrhynchos (Mallard duck) female, 3 months old; oral > or =2200 mg/kg', 'LC50; Species: Anas platyrhynchos (Mallard) 10 days old; oral approx 2600 ppm', 'LC50; Species: Coturnix japonica (Japanese quail) juvenile 14 days posthatch; oral diet 5,608 ppm (95% confidence interval 4459-7053 ppm) for 5 day, slope: 5.78, standard error: 1.57', 'LD50; Species: Phasianus colchicus…	['/BIRDS and MAMMALS/ Signs of intoxication: ataxia, nutation/act of nodding especially involuntary nodding/, dyspnea, polyuria, feathers fluffed or held tightly to body, wing drop, neck pulled in, immobility. Regurgitation occurred at levels above 1500 mg/kg. Signs were observed less than an hour after single oral administration, and mortalities occurred up to 5 days after treatment. Remission t…	['The following link will take the user to the National Toxicology Program (NTP) Test Agent Search Results page, which tabulates all of the "Standard Toxicology & Carcinogenesis Studies", "Developmental Studies", and "Genetic Toxicity Studies" performed with this chemical. Clicking on the "Testing Status" link will take the user to the status (i.e., in review, in progress, in preparation, on test…	['Cancer Classification: Group E Evidence of Non-carcinogenicity for Humans', 'A4; Not classifiable as a human carcinogen. /Rotenone (commercial)/', 'TLV-A4']		['... In the 14-day studies (dietary rotenone concentrations of 0-600 ppm in the first 14-day studies and 0-4,800 ppm in the second 14-day studies), rough hair coats and dose-related decreases in mean body weight gain were observed in rats. Rats fed diets containing rotenone at concentrations of 1,200 ppm or higher lost weight. No compound-related toxic effects were observed in mice. ...', '... I…	['Redness.']	['Redness.']	['The substance can be absorbed into the body by inhalation and by ingestion.', 'inhalation, ingestion, skin and/or eye contact']	['irritation eyes, skin, respiratory system; numb mucous membrane; nausea, vomiting, abdominal pain; muscle tremor, incoordination, clonic convulsions, stupor']	['Eyes, skin, respiratory system, central nervous system']		['Confusion. Cough. Headache. Tremor. Laboured breathing. Nausea. Sore throat. Unconsciousness.']	['Abdominal cramps. Convulsions. Diarrhoea. Vomiting. Further see Inhalation.']	['Chemical: ROTENONE']	['Lethal dose Human 0.3-0.5 g/kg (est)']
3'-Methoxyglabridin	0.874	6449266	[]
3'-Methoxyglabridin	0.874	6449266	[]
3'-Methoxyglabridin	0.746	838793	[]
3'-Methoxyglabridin	0.746	838793	[]
3'-Methoxyglabridin	0.704	2313594	[]
3'-Methoxyglabridin	0.704	2313594	[]
3,22-Dihydroxy-11-oxo-delta(12)-oleanene-27-alpha-methoxycarbonyl-29-oic acid	0.897	53232	[]	['The median lethal dose of lovastatin is higher than 15 g/m2. Five healthy human volunteers have received up to 200 mg of lovastatin as a single dose without clinically significant adverse experiences. A few cases of accidental overdosage have been reported; no patients had any specific symptoms, and all patients recovered without sequelae. The maximum dose taken was 5 to 6 g. In carcinogenic st…	['lovastatin', 'Less-DILI-Concern', '3', 'Warnings and precautions', 'M Chen, V Vijay, Q Shi, Z Liu, H Fang, W Tong. FDA-Approved Drug Labeling for the Study of Drug-Induced Liver Injury, Drug Discovery Today, 16(15-16):697-703, 2011. PMID:21624500 DOI:10.1016/j.drudis.2011.05.007']		['... A 60-year-old black man developed rhabdomyolysis after receiving lovastatin for 14 months. Rhabdomyolysis developed in the absence of other medications previously reported to cause this adverse effect when administered concomitantly with lovastatin. Adverse drug reaction causality algorithms categorized this reaction as either possible or probable. Rhabdomyolysis is an uncommon adverse effe…	['/SRP:/ Immediate first aid: Ensure that adequate decontamination has been carried out. If patient is not breathing, start artificial respiration, preferably with a demand valve resuscitator, bag-valve-mask device, or pocket mask, as trained. Perform CPR if necessary. Immediately flush contaminated eyes with gently flowing water. Do not induce vomiting. If vomiting occurs, lean patient forward o…	['/HUMAN EXPOSURE STUDIES/ Five healthy human volunteers have received up to 200 mg of lovastatin as a single dose without clinically significant adverse experiences.', '/SIGNS AND SYMPTOMS/ Lovastatin, like other inhibitors of HMG-CoA reductase, occasionally causes myopathy manifested as muscle pain, tenderness or weakness with creatine kinase (CK) above ten times the upper limit of normal (ULN)…	['/LABORATORY ANIMALS: Subchronic or Prechronic Exposure/ Lovastatin produced optic nerve degeneration (Wallerian degeneration of retinogeniculate fibers) in clinically normal dogs in a dose-dependent fashion starting at 60 mg/kg/day, a dose that produced mean plasma drug levels about 30 times higher than the mean drug level in humans taking the highest recommended dose (as measured by total enzy…	['LD50 Rat oral > 5000 mg/kg', 'LD50 Mouse oral > 20,000 mg/kg']	['Lovastatin therapy should be temporarily withheld or discontinued in any patient with an acute serious condition suggestive of myopathy or predisposing to the development of rhabdomyolysis (e.g. sepsis, hypotension, major surgery, trauma, severe metabolic endocrine and electrolyte disorders, or uncontrolled seizures).', 'Because the pharmacokinetics of lovastatin have not been studied in patien…	['Both lovastatin and its ???-hydroxy acid metabolite are highly bound (>95%) to human plasma proteins, largely due to its lipophilicity. Animal studies demonstrated that lovastatin crosses the blood-brain and placental barriers.']			['EC50; Species: Xenopus laevis (African Clawed Frog) blastula; Conditions: freshwater, renewal, 23 ???C, pH 6.5-9, hardness 16-400 mg/L CaCO3; Concentration: 20500 ug/L for 96 hr; Effect: development, increased deformation /98% purity/']		['EPA has released the Interactive Chemical Safety for Sustainability (iCSS) Dashboard. The iCSS Dashboard provides an interactive tool to explore rapid, automated (or in vitro high-throughput) chemical screening data generated by the Toxicity Forecaster (ToxCast) project and the federal Toxicity Testing in the 21st century (Tox21) collaboration. /The title compound was tested by ToxCast and/or T…		['Lovastatin therapy is associated with mild, asymptomatic and usually transient serum aminotransferase elevations. In summary analyses of large scale studies with prospective monitoring, ALT elevations above normal occurred in 3% to 5% of patients, but were above 3 times the upper limit of normal (ULN) in only 0.4% compared to 0.1% of placebo recipients. These elevations were more common with hi…
3,22-Dihydroxy-11-oxo-delta(12)-oleanene-27-alpha-methoxycarbonyl-29-oic acid	0.895	54454	[]	['IDENTIFICATION AND USE: Simvastatin is anticholesteremic agent and Hydroxymethylglutaryl-CoA reductase Inhibitor. HUMAN EXPOSURE AND TOXICITY: Simvastatin occasionally causes myopathy manifested as muscle pain, tenderness or weakness with creatine kinase above ten times the upper limit of normal. Myopathy sometimes takes the form of rhabdomyolysis with or without acute renal failure secondary t…	['simvastatin', 'Less-DILI-Concern', '3', 'Warnings and precautions', 'M Chen, V Vijay, Q Shi, Z Liu, H Fang, W Tong. FDA-Approved Drug Labeling for the Study of Drug-Induced Liver Injury, Drug Discovery Today, 16(15-16):697-703, 2011. PMID:21624500 DOI:10.1016/j.drudis.2011.05.007']		["Statins are widely prescribed to organ transplant recipients with hyperlipidemia. We report the case of a cardiac transplant recipient who developed severe rhabdomyolysis and acute renal failure after being switched from pravastatin to simvastatin. The patient's other medications included cyclosporin A and diltiazem. Unlike pravastatin, the metabolism and tissue concentrations of simvastatin-an…	['/SRP:/ Immediate first aid: Ensure that adequate decontamination has been carried out. If patient is not breathing, start artificial respiration, preferably with a demand valve resuscitator, bag-valve-mask device, or pocket mask, as trained. Perform CPR if necessary. Immediately flush contaminated eyes with gently flowing water. Do not induce vomiting. If vomiting occurs, lean patient forward o…	['/SIGNS AND SYMPTOMS/ Simvastatin occasionally causes myopathy manifested as muscle pain, tenderness or weakness with creatine kinase (CK) above ten times the upper limit of normal (ULN). Myopathy sometimes takes the form of rhabdomyolysis with or without acute renal failure secondary to myoglobinuria, and rare fatalities have occurred. The risk of myopathy is increased by high levels of statin …	['/LABORATORY ANIMALS: Acute Exposure/Significant lethality was observed in mice after a single oral dose of 9 g/sq m. No evidence of lethality was observed rats or dogs treated with doses of 30 and 100 g/sq m, respectively. No specific diagnostic signs were observed in rodents. At these doses the only signs seen in dogs were emesis and mucoid stools.', '/LABORATORY ANIMALS: Subchronic or Prechro…	['LD50 Rat (female) sc 672 mg/kg', 'LD50 Rat (male) sc 1088 mg/kg', 'LD50 Rat (male) ip 898 mg/kg', 'LD50 Rat (female) ip 705 mg/kg', 'For more Non-Human Toxicity Values (Complete) data for Simvastatin (13 total), please visit the HSDB record page.']	['The ACC/AHA cholesterol management guideline states that initiation of statin therapy for primary prevention of atherosclerotic cardiovascular disease (ASCVD) in patients older than 75 years of age requires consideration of additional factors, including increasing comorbidities, safety considerations, and priorities of care. Therefore, the potential for an ASCVD risk reduction benefit, adverse …	['Both simvastatin and its ???-hydroxyacid metabolite are highly bound (approximately 95%) to human plasma proteins.']			['EC50; Species: Dunaliella tertiolecta (Green Algae) exponential growth phase (log) ~50000 cells/mL; Conditions: freshwater, static, 25 ???C; Concentration: 22800 ug/L for 96 hr (95% confidence interval: 21680-23840 ug/L); Effect: population, decreased abundance /formulated product/', 'LC50; Species: Fundulus heteroclitus (Mummichog) length 45-75 mm; Conditions: saltwater, renewal, 24.08 ???C, p…		['EPA has released the Interactive Chemical Safety for Sustainability (iCSS) Dashboard. The iCSS Dashboard provides an interactive tool to explore rapid, automated (or in vitro high-throughput) chemical screening data generated by the Toxicity Forecaster (ToxCast) project and the federal Toxicity Testing in the 21st century (Tox21) collaboration. /The title compound was tested by ToxCast and/or T…		['Up to 5% of patients taking simvastatin chronically may experience minor elevations in serum ALT levels during therapy, but confirmed elevations to above three times the upper limit of normal (ULN) occur in only 1% to 2% of patients. These abnormalities are usually asymptomatic and self-limited even if therapy is continued. ALT elevations are clearly more frequent in patients taking higher dose…
3,22-Dihydroxy-11-oxo-delta(12)-oleanene-27-alpha-methoxycarbonyl-29-oic acid	0.891	64715	[]	['Side effects include those of other statins, such as myalgias, abdominal pain, nausea. It also has a higher chance of giving more severe side effects related to myotoxicity (myopathy, myositis, rhabdomyolysis), and hepatotoxicity, than other statins. Due to these major side effects and their enhanced rate of occurance, Mevastatin is not given therapeutically.']
3,22-Dihydroxy-11-oxo-delta(12)-oleanene-27-alpha-methoxycarbonyl-29-oic acid	0.887	102135	[]
3,22-Dihydroxy-11-oxo-delta(12)-oleanene-27-alpha-methoxycarbonyl-29-oic acid	0.79	11750009		['There is no information available on the toxicity profile of clascoterone, such as LD50 and overdose in humans.']									['Clascoterone is 84% to 89% bound to plasma proteins _in vitro_, regardless of drug concentrations.']
3,22-Dihydroxy-11-oxo-delta(12)-oleanene-27-alpha-methoxycarbonyl-29-oic acid	0.619	4369270	[]
3,9-di-O-methylnissolin	0.654	68071	[]
3-Hydroxystigmast-5-en-7-one	0.992	6010	[]	['Side effects include amnesia, anxiety, discolored hair, dizziness, dry skin, hirsutism, hostility, impaired urination, paresthesia, penis disorder, peripheral edema, sweating, and vasodilation.', 'IDENTIFICATION: Methyltestosterone is an anabolic steroid. Origin of the substance: Naturally-occurring anabolic steroids are synthesized in the testis, ovary and adrenal gland from cholesterol via pr…	['methyltestosterone', 'Less-DILI-Concern', '2', 'Warnings and precautions', 'M Chen, V Vijay, Q Shi, Z Liu, H Fang, W Tong. FDA-Approved Drug Labeling for the Study of Drug-Induced Liver Injury, Drug Discovery Today, 16(15-16):697-703, 2011. PMID:21624500 DOI:10.1016/j.drudis.2011.05.007']	[]	['...Short- or long-term chronic admin of methyltestosterone...could change metabolism of ethylmorphine or hexobarbitone in hepatic microsomes of male or female rats by altering degree of binding of drugs to cytochrome p-450 and activity of NADPH cytochrome-c reductase...', 'Methyltestosterone has been reported to increase plasma concentrations of cyclosporine and may increase the risk of nephrot…	['Basic treatment: Establish a patent airway. Suction if necessary. Watch for signs of respiratory insufficiency and assist ventilations if needed. Administer oxygen by nonrebreather mask at 10 to 15 L/min. Monitor for pulmonary edema and treat if necessary ... . Monitor for shock and treat if necessary ... . Anticipate seizures and treat if necessary ... . For eye contamination, flush eyes immed…	['/SIGNS AND SYMPTOMS/ In males, oligospermia, azoospermia, or reduced sperm function or ejaculatory volume resulting in possible infertility may occur during high-dose therapy with androgens if spermatogenesis is suppressed by a negative feedback mechanism. In females treated with androgens, amenorrhea may result, impairing fertility. In both females and males, fertility usually returns followin…	['/LABORATORY ANIMALS: Acute Exposure/ The effects of methyltestosterone administration (100 mg/kg for four days) on the hepatic microsomal drug-metabolizing system from old male rats was investigated. Age-related decreases in cytochrome p450 content cytochrome c reductase activity and benzphetamine N-demethylase activity were unaffected by methyltestosterone treatment. Administration of the andr…	['LD50 Mouse ip 430 mg/kg']	['Androgens are contraindicated during pregnancy. Studies in humans have shown that androgens cause masculinization of the external genitalia of the female fetus, including clitoromegaly, abnormal vaginal development, and fusion of genital folds to form a scrotal-like structure. The degree of masculinization is dose-related. /Androgens/', 'Androgens should be used with caution children and adoles…	['40% of testosterone in plasma is bound to sex hormone-binding globulin and 2% remains unbound and the rest is bound to albumin and other proteins.']
3-Hydroxystigmast-5-en-7-one	0.991	9904		['IDENTIFICATION: Nandrolone phenylpropionate is an anabolic steroid. Origin of the substance: Naturally occuring anabolic steroids are synthesised in the testis, ovary and adrenal gland from cholesterol via pregnenolone. Synthetic anabolic steroids are based on the principal male hormone testosterone, modified in one of three ways: alkylation of the 17-carbon, esterification of the 17-OH group, …			['Anticoagulant effect may be increased during concurrent use with anabolic steroids, especially 17-alpha-alkylated compounds, because of decreased procoagulant factor concentration caused by alteration of procoagulant factor synthesis or catabolism and increased receptor affinity for the anticoagulant; anticoagulant dosage adjustment based on prothrombin time determinations may be required durin…	['Basic treatment: Establish a patent airway. Suction if necessary. Watch for signs of respiratory insufficiency and assist ventilations if needed. Administer oxygen by nonrebreather mask at 10 to 15 L/min. Monitor for pulmonary edema and treat if necessary ... . Monitor for shock and treat if necessary ... . Anticipate seizures and treat if necessary ... . For eye contamination, flush eyes immed…	['/CASE REPORTS/ A 21-year-old, previously healthy weight lifter collapsed during a bench press workout. He had taken anabolic androgenic steroids parenterally for the previous several months. Pertinent autopsy findings included marked cardiac and renal hypertrophy and hepatosplenomegaly, with regional myocardial fibrosis and focal myocardial necrosis. Nandrolone (19-nor-testosterone) metabolites…	['/LABORATORY ANIMALS: Acute Exposure/ Single intracutaneous injections of micronized crystalline suspensions of nandrolone phenylpropionate induced local thickening of the epidermis of female hairless hamsters, accompanied by marked increase in sebaceous gland volume over 7 days.', '/LABORATORY ANIMALS: Subchronic or Prechronic Exposure/ This study examines the effect of chronic administration o…		['Anabolic steroids are not recommended for use during pregnancy, since studies in animals have shown that anabolic steroids cause masculinization of the fetus. Risk-benefit must be carefully considered. /Anabolic steroids/', 'Anabolic steroids should be used with caution in children and adolescents and only by specialists who are aware of their effects on bone maturation because of possible prem…
3-Hydroxystigmast-5-en-7-one	0.989	5881	[]	['Acute oral toxicity (LD50): >10000 mg/kg [Rat]. Lowest Published Toxic Dose (TDL) [Man] - Route: Oral; Dose: 10 mg/kg/2W intermittent.']
3-Hydroxystigmast-5-en-7-one	0.989	8955	[]
3-Hydroxystigmast-5-en-7-one	0.987	6166	[]
3-Hydroxystigmast-5-en-7-one	0.986	10631	[]		['medroxyprogesterone', 'Ambiguous DILI-concern', '2', 'Adverse reactions', 'M Chen, V Vijay, Q Shi, Z Liu, H Fang, W Tong. FDA-Approved Drug Labeling for the Study of Drug-Induced Liver Injury, Drug Discovery Today, 16(15-16):697-703, 2011. PMID:21624500 DOI:10.1016/j.drudis.2011.05.007']		['Sequential conversion of estradiol (E) to 2/4-hydroxyestradiols and 2-/4-methoxyestradiols (MEs) by CYP450s and catechol-O-methyltransferase, respectively, contributes to the inhibitory effects of E on smooth muscle cells (SMCs) via estrogen receptor-independent mechanisms. Because medroxyprogesterone (MPA) is a substrate for CYP450s, /investigators/ hypothesized that MPA may abrogate the inhib…	['/SRP:/ Immediate first aid: Ensure that adequate decontamination has been carried out. If patient is not breathing, start artificial respiration, preferably with a demand valve resuscitator, bag-valve-mask device, or pocket mask, as trained. Perform CPR if necessary. Immediately flush contaminated eyes with gently flowing water. Do not induce vomiting. If vomiting occurs, lean patient forward o…	['/HUMAN EXPOSURE STUDIES/ When medroxyprogesterone is used as a contraceptive, unintended pregnancies that occur within 1-2 months after IM injection of the drug may be characterized by impaired fetal growth as evidenced by low birthweights, which theoretically could result in an increased risk of neonatal death. However, the attributable risk of this adverse effect is low because such pregnanci…	['/LABORATORY ANIMALS: Chronic Exposure or Carcinogenicity/ A group of virgin female BALB/c mice, eight weeks of age, was divided into three subgroups: 44 received 60 mg progesterone, as 40 mg in a Silastic pellet implanted subcutaneously initially and 20 mg six months later; 45 received 60 mg medroxyprogesterone acetate, as a 40-mg pellet initially and 20 mg six months later; and 47 received 160…
3-Hydroxystigmast-5-en-7-one	0.985	8955	[]
3-Hydroxystigmast-5-en-7-one	0.982	102135	[]
3-Hydroxystigmast-5-en-7-one	0.979	102135	[]
3-Hydroxystigmast-5-en-7-one	0.978	222284	[]
3-Hydroxystigmast-5-en-7-one	0.976	5997						['Basic treatment: Establish a patent airway. Suction if necessary. Watch for signs of respiratory insufficiency and assist ventilations if needed. Administer oxygen by nonrebreather mask at 10 to 15 L/min. Monitor for pulmonary edema and treat if necessary ... . Monitor for shock and treat if necessary ... . Anticipate seizures and treat if necessary ... . For eye contamination, flush eyes immed…	['/CASE REPORTS/ Twenty-three female subjects completed a study comparing the skin irritation of 6 cosmetic products, including moisturizing base containing 1.4% cholesterol. A petrolatum control was included in the study. Approximately 0.3 g of test material was applied to the back via an occlusive patch that remained in contact with the skin for 72 hrs. The test sites were scored for irritation…	['/LABORATORY ANIMALS: Acute Exposure/ Cholesterol crystals are skin irritants when injected subcutaneously into rat footpads. The irritation and swelling caused by a 0.20 ml subcutaneous injection of cholesterol was not reduced by prostaglandin E1, prostacyclin, or thromboxane (B1). Injection of cholesterol crystals produced less severe irritation and swelling in rats with essential fatty acid d…									['Evaluation: There is inadequate evidence in humans for the carcinogenicity of cholesterol. There is inadequate evidence in experimental animals for the carcinogenicity of cholesterol. Overall evaluation: Cholesterol is not classifiable as to its carcinogenicity to humans (Group 3).']								['Cholesterol', 'Group 3: Not classifiable as to its carcinogenicity to humans', 'Volume 31: (1983) Some Food Additives, Feed Additives and Naturally Occurring Substances']
3-Hydroxystigmast-5-en-7-one	0.975	222284	[]
3-Hydroxystigmast-5-en-7-one	0.975	222284	[]
3-Hydroxystigmast-5-en-7-one	0.971	5997						['Basic treatment: Establish a patent airway. Suction if necessary. Watch for signs of respiratory insufficiency and assist ventilations if needed. Administer oxygen by nonrebreather mask at 10 to 15 L/min. Monitor for pulmonary edema and treat if necessary ... . Monitor for shock and treat if necessary ... . Anticipate seizures and treat if necessary ... . For eye contamination, flush eyes immed…	['/CASE REPORTS/ Twenty-three female subjects completed a study comparing the skin irritation of 6 cosmetic products, including moisturizing base containing 1.4% cholesterol. A petrolatum control was included in the study. Approximately 0.3 g of test material was applied to the back via an occlusive patch that remained in contact with the skin for 72 hrs. The test sites were scored for irritation…	['/LABORATORY ANIMALS: Acute Exposure/ Cholesterol crystals are skin irritants when injected subcutaneously into rat footpads. The irritation and swelling caused by a 0.20 ml subcutaneous injection of cholesterol was not reduced by prostaglandin E1, prostacyclin, or thromboxane (B1). Injection of cholesterol crystals produced less severe irritation and swelling in rats with essential fatty acid d…									['Evaluation: There is inadequate evidence in humans for the carcinogenicity of cholesterol. There is inadequate evidence in experimental animals for the carcinogenicity of cholesterol. Overall evaluation: Cholesterol is not classifiable as to its carcinogenicity to humans (Group 3).']								['Cholesterol', 'Group 3: Not classifiable as to its carcinogenicity to humans', 'Volume 31: (1983) Some Food Additives, Feed Additives and Naturally Occurring Substances']
3-Hydroxystigmast-5-en-7-one	0.967	222284	[]
3-Hydroxystigmast-5-en-7-one	0.966	102135	[]
3-Hydroxystigmast-5-en-7-one	0.965	102135	[]
3-Hydroxystigmast-5-en-7-one	0.965	5997						['Basic treatment: Establish a patent airway. Suction if necessary. Watch for signs of respiratory insufficiency and assist ventilations if needed. Administer oxygen by nonrebreather mask at 10 to 15 L/min. Monitor for pulmonary edema and treat if necessary ... . Monitor for shock and treat if necessary ... . Anticipate seizures and treat if necessary ... . For eye contamination, flush eyes immed…	['/CASE REPORTS/ Twenty-three female subjects completed a study comparing the skin irritation of 6 cosmetic products, including moisturizing base containing 1.4% cholesterol. A petrolatum control was included in the study. Approximately 0.3 g of test material was applied to the back via an occlusive patch that remained in contact with the skin for 72 hrs. The test sites were scored for irritation…	['/LABORATORY ANIMALS: Acute Exposure/ Cholesterol crystals are skin irritants when injected subcutaneously into rat footpads. The irritation and swelling caused by a 0.20 ml subcutaneous injection of cholesterol was not reduced by prostaglandin E1, prostacyclin, or thromboxane (B1). Injection of cholesterol crystals produced less severe irritation and swelling in rats with essential fatty acid d…									['Evaluation: There is inadequate evidence in humans for the carcinogenicity of cholesterol. There is inadequate evidence in experimental animals for the carcinogenicity of cholesterol. Overall evaluation: Cholesterol is not classifiable as to its carcinogenicity to humans (Group 3).']								['Cholesterol', 'Group 3: Not classifiable as to its carcinogenicity to humans', 'Volume 31: (1983) Some Food Additives, Feed Additives and Naturally Occurring Substances']
3-Hydroxystigmast-5-en-7-one	0.964	5997						['Basic treatment: Establish a patent airway. Suction if necessary. Watch for signs of respiratory insufficiency and assist ventilations if needed. Administer oxygen by nonrebreather mask at 10 to 15 L/min. Monitor for pulmonary edema and treat if necessary ... . Monitor for shock and treat if necessary ... . Anticipate seizures and treat if necessary ... . For eye contamination, flush eyes immed…	['/CASE REPORTS/ Twenty-three female subjects completed a study comparing the skin irritation of 6 cosmetic products, including moisturizing base containing 1.4% cholesterol. A petrolatum control was included in the study. Approximately 0.3 g of test material was applied to the back via an occlusive patch that remained in contact with the skin for 72 hrs. The test sites were scored for irritation…	['/LABORATORY ANIMALS: Acute Exposure/ Cholesterol crystals are skin irritants when injected subcutaneously into rat footpads. The irritation and swelling caused by a 0.20 ml subcutaneous injection of cholesterol was not reduced by prostaglandin E1, prostacyclin, or thromboxane (B1). Injection of cholesterol crystals produced less severe irritation and swelling in rats with essential fatty acid d…									['Evaluation: There is inadequate evidence in humans for the carcinogenicity of cholesterol. There is inadequate evidence in experimental animals for the carcinogenicity of cholesterol. Overall evaluation: Cholesterol is not classifiable as to its carcinogenicity to humans (Group 3).']								['Cholesterol', 'Group 3: Not classifiable as to its carcinogenicity to humans', 'Volume 31: (1983) Some Food Additives, Feed Additives and Naturally Occurring Substances']
3-Hydroxystigmast-5-en-7-one	0.948	16051930					['The metabolism of estrogens and progestagens may be increased by concomitant use of substances known to induce drug-metabolising enzymes, specifically cytochrome P450 enzymes, such as anticonvulsants (eg phenobarbital, phenytoin, carbamazepine), and anti-infectives (eg rifampicin, rifabutin, nevirapine, efavirenz).', 'Ritonavir and nelfinavir, although known as strong inhibitors, by contrast ex…	['/SRP:/ Immediate first aid: Ensure that adequate decontamination has been carried out. If patient is not breathing, start artificial respiration, preferably with a demand valve resuscitator, bag-valve-mask device, or pocket mask, as trained. Perform CPR if necessary. Immediately flush contaminated eyes with gently flowing water. Do not induce vomiting. If vomiting occurs, lean patient forward o…	["/HUMAN EXPOSURE STUDIES/ The growth hormone, insulin, and blood glucose values were measured during a glucose tolerance test in 12 women before and after 3 months' use of a sequential contraceptive (11 pills containing .05 mg D-norgestrel and .05 mg ethinyl estradiol and 10 pills containing .05 mg D-norgestrel and .05 mg ethinyl estradiol). Neither fasting blood glucose nor glucose tolerance ar…	['/LABORATORY ANIMALS: Chronic Exposure or Carcinogenicity/ Castrated (C3H x RIII)F1 mice ... of both sexes were fed dL-norgestrel or d-norgestrel in the diet at levels of 1 or 0.5 mg/kg, respectively. Mammary carcinomas were observed in 22/31 dL-norgestrel treated, 27/34 d-norgestrel treated and 17/29 control female mice. In the corresponding males, the incidences were 9/32, 10/32 and 10/61. The…	['LD50 Rat oral 5010 mg/kg', 'LD50 Rat ip 11,200 mg/kg', 'LD50 Mouse ip 7300 mg/kg', 'LD50 Mouse oral 5010 mg/kg']	['Oral contraceptives have been reported to produce harmful ocular effects in myopic women. In women who developed myopia at or near puberty and in whom myopia became stable in adulthood, the drugs have reportedly increased the refractive error 2- to 3-fold, usually after 6 months of use. In women who are myopic and have considerable astigmatism, oral contraceptives may produce marked changes in …
3-Hydroxystigmast-5-en-7-one	0.917	6917715		["The reported LD50 of oral etonogestrel in the rat is reported to be higher than 2000 mg/kg.[MSDS] Overdosage can only happen when more than one implant is inserted. In cases of overdose, removal of the implant is recommended. There aren't reports relating etonogestrel with carcinogenesis, mutagenesis or impaired fertility."]	['etonogestrel', 'Ambiguous DILI-concern', '5', 'Warnings and precautions', 'M Chen, V Vijay, Q Shi, Z Liu, H Fang, W Tong. FDA-Approved Drug Labeling for the Study of Drug-Induced Liver Injury, Drug Discovery Today, 16(15-16):697-703, 2011. PMID:21624500 DOI:10.1016/j.drudis.2011.05.007']								['Etonogestrel is highly bound to plasma proteins being mainly albumin followed by sex-hormone binding globulin. The protein bound form of the etonogestrel represents around 96-99% of the administered dose.']
3-Hydroxystigmast-5-en-7-one	0.882	6300	[]	['IDENTIFICATION: Methandienone is an anabolic steroid. Origin of the substance: Naturally-occuring anabolic steroids are synthesized in the testis, ovary and adrenal gland from cholesterol via pregnenolone. Synthetic anabolic steroids are based on the principal male hormone testosterone, modified in one of three ways: alkylation of the 17-carbon; esterification of the 17-OH group and modificatio…			['Anticoagulant effects of coumarin- or indandione-derivative or anti-inflammatory analgesics, nonsteroidal or salicylates, in therapeutic doses may be increased during concurrent use with anabolic steroids, especially 17-alpha-alkylated compounds, because of decreased procoagulant factor concentration caused by alteration of procoagulant factor synthesis or catabolism and increased receptor affi…		["/CASE REPORTS/ A 28-year-old body builder was admitted because of jaundice. For 80 days, until 3 weeks before hospitalization, he had been taking moderately high doses of anabolic steroids: metandienone (methandienone), 10-50 mg daily by mouth, and stanozolol, 50 mg intramuscularly every other day. Physical examination was unremarkable except for yellow discoloration of the skin and sclerae. Bi…	['/LABORATORY ANIMALS: Subchronic or Prechronic Exposure/ The action of different doses and time of metandrostenolone administration on liver morphology and activity of the enzymes of blood serum, liver and pancreatic tissue was studied in experiments on male rats. It was established that metandrostenolone regardless of its dose and time of administration produces changes in enzymatic activity an…		['Anabolic steroids should be used with caution in children and adolescents and only by specialists who are aware of their effects on bone maturation because of possible premature epiphyseal closure, precocious sexual development in males, and virilization in females. The epiphyseal maturation may be accelerated more rapidly than linear growth in children, and the effect may continue for 6 months…
3-Hydroxystigmast-5-en-7-one	0.868	13765	[]				['Catatoxic steroid ethylestrenol protected female rats against acute cocaine-HCl toxicity. Hepatic enzyme induction may produce protective catatoxic activity of many steroids, irrespective of their classical hormone properties', 'Anticoagulant effects of coumarin- or indandione-derivative or anti-inflammatory analgesics, nonsteroidal or salicylates, in therapeutic doses may be increased during c…	['Basic treatment: Establish a patent airway. Suction if necessary. Watch for signs of respiratory insufficiency and assist ventilations if needed. Administer oxygen by nonrebreather mask at 10 to 15 L/min. Monitor for pulmonary edema and treat if necessary ... . Monitor for shock and treat if necessary ... . Anticipate seizures and treat if necessary ... . For eye contamination, flush eyes immed…	['/CASE REPORTS/ Forty-nine patients with decreased fibrinolytic activity in the vessel walls or a decreased release mechanism, or both, were treated with ethylestrenol for three to 17 months. Forty-five of the patients had had recurrent, phlebographically verified, deep venous thrombosis (DVT) and four had arterial thrombosis. Ethyloestrenol 8 mg/day was given to 31 patients and 4 mg/day was giv…	['/LABORATORY ANIMALS: Subchronic or Prechronic Exposure/ The effects of structurally related 19-nortestosterone derivatives on the gonads of 104 male rats were studied. Ethylestrenol, ethynylestrenol, and allylestrenol were orally administered in doses of .25, .5, 1.0, and 5.0 mg/day for 15 days. The weights of the testis, seminal vesicle, and ventral prostrate were determined, and the testis we…		['Anabolic steroids should be used with caution in children and adolescents and only by specialists who are aware of their effects on bone maturation because of possible premature epiphyseal closure, precocious sexual development in males, and virilization in females. The epiphyseal maturation may be accelerated more rapidly than linear growth in children, and the effect may continue for 6 months…
3-Hydroxystigmast-5-en-7-one	0.773	5280795	[]	['Chronic or acute administration of excessive doses of cholecalciferol may lead to hypervitaminosis D, manifested by hypercalcemia and its sequelae. Early symptoms of hypercalcemia may include weakness, fatigue, somnolence, headache, anorexia, dry mouth, metallic taste, nausea, vomiting, vertigo, tinnitus, ataxia, and hypotonia. Later and possibly more serious manifestation include nephrocalcino…			['Corticosteroids counteract the effects of vitamin D analogs. /Vitamin D analogs/', 'Concurrent administration of thiazide diuretics and pharmacologic doses of vitamin D analogs in patients with hypoparathyroidism may result in hypercalcemia which may be transient and self-limited or may require discontinuance of vitamin D analogs. Thiazide-induced hypercalcemia in hypoparathyroid patients is pr…	['Treatment of vitamin D analog intoxication consists of withdrawal of both the drug and calcium supplements, maintenance of a low-calcium diet, administration of oral or IV fluids and, if needed, corticosteroids or other drugs, particularly calciuric diuretics (e.g., furosemide and ethacrynic acid) to decrease serum calcium concentrations. Hemodialysis or peritoneal dialysis against a calcium-fr…	['/SIGNS AND SYMPTOMS/ Vitamin D toxicity in infancy and childhood is characterized by supravalvular aortic stenosis, mental retardation, a characteristic facies, renal tubular acidosis, nephrocalcinosis infantum, and generalized infantile arteriosclerosis. /Vitamin-D/', '/SIGNS AND SYMPTOMS/ Vitamin D toxicity may be manifested in the fetus. There is a relationship between excess maternal vitami…	['/LABORATORY ANIMALS: Acute Exposure/ Massive doses of vitamin D can induce acute toxicity. The lethal dose in dog is said to be about 13 mg/kg/body weight ... immediate effects are bloody diarrhea, anorexia, thirst, polyuria and prostration. In surviving animals calcium is deposited as in chronic hypervitaminosis-D. /Vitamin D/', '/LABORATORY ANIMALS: Developmental or Reproductive Toxicity/ Man…		['A characteristic physiognomy, possibly with aortic valvular stenosis, retinopathy, and mental and/or physical retardation, has occurred following prolonged hypercalcemia in infants and in neonates of mothers with hypercalcemia during pregnancy. Hypercalcemia during pregnancy may also lead to suppression of parathyroid hormone concentrations in the neonate resulting in hypocalcemia, tetany, and …	['The protein binding documented for cholecalciferol is 50 to 80%. Specifically, in the plasma, vitamin D3 (from either diet or the skin) is bound to vitamin D-binding protein (DBP) produced in the liver, for transport to the liver. Ultimately, the form of vitamin D3 reaching the liver is 25-hydroxylated, and such 25-hydroxycholecalciferol is bound to DBP (???2-globulin) whilst circulating in the…																				['LC50 (rat) = 130-380 ppm/4hr']
3-Hydroxystigmast-5-en-7-one	0.75	5280795	[]	['Chronic or acute administration of excessive doses of cholecalciferol may lead to hypervitaminosis D, manifested by hypercalcemia and its sequelae. Early symptoms of hypercalcemia may include weakness, fatigue, somnolence, headache, anorexia, dry mouth, metallic taste, nausea, vomiting, vertigo, tinnitus, ataxia, and hypotonia. Later and possibly more serious manifestation include nephrocalcino…			['Corticosteroids counteract the effects of vitamin D analogs. /Vitamin D analogs/', 'Concurrent administration of thiazide diuretics and pharmacologic doses of vitamin D analogs in patients with hypoparathyroidism may result in hypercalcemia which may be transient and self-limited or may require discontinuance of vitamin D analogs. Thiazide-induced hypercalcemia in hypoparathyroid patients is pr…	['Treatment of vitamin D analog intoxication consists of withdrawal of both the drug and calcium supplements, maintenance of a low-calcium diet, administration of oral or IV fluids and, if needed, corticosteroids or other drugs, particularly calciuric diuretics (e.g., furosemide and ethacrynic acid) to decrease serum calcium concentrations. Hemodialysis or peritoneal dialysis against a calcium-fr…	['/SIGNS AND SYMPTOMS/ Vitamin D toxicity in infancy and childhood is characterized by supravalvular aortic stenosis, mental retardation, a characteristic facies, renal tubular acidosis, nephrocalcinosis infantum, and generalized infantile arteriosclerosis. /Vitamin-D/', '/SIGNS AND SYMPTOMS/ Vitamin D toxicity may be manifested in the fetus. There is a relationship between excess maternal vitami…	['/LABORATORY ANIMALS: Acute Exposure/ Massive doses of vitamin D can induce acute toxicity. The lethal dose in dog is said to be about 13 mg/kg/body weight ... immediate effects are bloody diarrhea, anorexia, thirst, polyuria and prostration. In surviving animals calcium is deposited as in chronic hypervitaminosis-D. /Vitamin D/', '/LABORATORY ANIMALS: Developmental or Reproductive Toxicity/ Man…		['A characteristic physiognomy, possibly with aortic valvular stenosis, retinopathy, and mental and/or physical retardation, has occurred following prolonged hypercalcemia in infants and in neonates of mothers with hypercalcemia during pregnancy. Hypercalcemia during pregnancy may also lead to suppression of parathyroid hormone concentrations in the neonate resulting in hypocalcemia, tetany, and …	['The protein binding documented for cholecalciferol is 50 to 80%. Specifically, in the plasma, vitamin D3 (from either diet or the skin) is bound to vitamin D-binding protein (DBP) produced in the liver, for transport to the liver. Ultimately, the form of vitamin D3 reaching the liver is 25-hydroxylated, and such 25-hydroxycholecalciferol is bound to DBP (???2-globulin) whilst circulating in the…																				['LC50 (rat) = 130-380 ppm/4hr']
3-Hydroxystigmast-5-en-7-one	0.718	11750009		['There is no information available on the toxicity profile of clascoterone, such as LD50 and overdose in humans.']									['Clascoterone is 84% to 89% bound to plasma proteins _in vitro_, regardless of drug concentrations.']
3-Hydroxystigmast-5-en-7-one	0.676	3686	[]
3-Hydroxystigmast-5-en-7-one	0.676	3686	[]
3-Hydroxystigmast-5-en-7-one	0.667	11750009		['There is no information available on the toxicity profile of clascoterone, such as LD50 and overdose in humans.']									['Clascoterone is 84% to 89% bound to plasma proteins _in vitro_, regardless of drug concentrations.']
3-Hydroxystigmast-5-en-7-one	0.661	3686	[]
3-Hydroxystigmast-5-en-7-one	0.645	5280795	[]	['Chronic or acute administration of excessive doses of cholecalciferol may lead to hypervitaminosis D, manifested by hypercalcemia and its sequelae. Early symptoms of hypercalcemia may include weakness, fatigue, somnolence, headache, anorexia, dry mouth, metallic taste, nausea, vomiting, vertigo, tinnitus, ataxia, and hypotonia. Later and possibly more serious manifestation include nephrocalcino…			['Corticosteroids counteract the effects of vitamin D analogs. /Vitamin D analogs/', 'Concurrent administration of thiazide diuretics and pharmacologic doses of vitamin D analogs in patients with hypoparathyroidism may result in hypercalcemia which may be transient and self-limited or may require discontinuance of vitamin D analogs. Thiazide-induced hypercalcemia in hypoparathyroid patients is pr…	['Treatment of vitamin D analog intoxication consists of withdrawal of both the drug and calcium supplements, maintenance of a low-calcium diet, administration of oral or IV fluids and, if needed, corticosteroids or other drugs, particularly calciuric diuretics (e.g., furosemide and ethacrynic acid) to decrease serum calcium concentrations. Hemodialysis or peritoneal dialysis against a calcium-fr…	['/SIGNS AND SYMPTOMS/ Vitamin D toxicity in infancy and childhood is characterized by supravalvular aortic stenosis, mental retardation, a characteristic facies, renal tubular acidosis, nephrocalcinosis infantum, and generalized infantile arteriosclerosis. /Vitamin-D/', '/SIGNS AND SYMPTOMS/ Vitamin D toxicity may be manifested in the fetus. There is a relationship between excess maternal vitami…	['/LABORATORY ANIMALS: Acute Exposure/ Massive doses of vitamin D can induce acute toxicity. The lethal dose in dog is said to be about 13 mg/kg/body weight ... immediate effects are bloody diarrhea, anorexia, thirst, polyuria and prostration. In surviving animals calcium is deposited as in chronic hypervitaminosis-D. /Vitamin D/', '/LABORATORY ANIMALS: Developmental or Reproductive Toxicity/ Man…		['A characteristic physiognomy, possibly with aortic valvular stenosis, retinopathy, and mental and/or physical retardation, has occurred following prolonged hypercalcemia in infants and in neonates of mothers with hypercalcemia during pregnancy. Hypercalcemia during pregnancy may also lead to suppression of parathyroid hormone concentrations in the neonate resulting in hypocalcemia, tetany, and …	['The protein binding documented for cholecalciferol is 50 to 80%. Specifically, in the plasma, vitamin D3 (from either diet or the skin) is bound to vitamin D-binding protein (DBP) produced in the liver, for transport to the liver. Ultimately, the form of vitamin D3 reaching the liver is 25-hydroxylated, and such 25-hydroxycholecalciferol is bound to DBP (???2-globulin) whilst circulating in the…																				['LC50 (rat) = 130-380 ppm/4hr']
3-Hydroxystigmast-5-en-7-one	0.644	5280795	[]	['Chronic or acute administration of excessive doses of cholecalciferol may lead to hypervitaminosis D, manifested by hypercalcemia and its sequelae. Early symptoms of hypercalcemia may include weakness, fatigue, somnolence, headache, anorexia, dry mouth, metallic taste, nausea, vomiting, vertigo, tinnitus, ataxia, and hypotonia. Later and possibly more serious manifestation include nephrocalcino…			['Corticosteroids counteract the effects of vitamin D analogs. /Vitamin D analogs/', 'Concurrent administration of thiazide diuretics and pharmacologic doses of vitamin D analogs in patients with hypoparathyroidism may result in hypercalcemia which may be transient and self-limited or may require discontinuance of vitamin D analogs. Thiazide-induced hypercalcemia in hypoparathyroid patients is pr…	['Treatment of vitamin D analog intoxication consists of withdrawal of both the drug and calcium supplements, maintenance of a low-calcium diet, administration of oral or IV fluids and, if needed, corticosteroids or other drugs, particularly calciuric diuretics (e.g., furosemide and ethacrynic acid) to decrease serum calcium concentrations. Hemodialysis or peritoneal dialysis against a calcium-fr…	['/SIGNS AND SYMPTOMS/ Vitamin D toxicity in infancy and childhood is characterized by supravalvular aortic stenosis, mental retardation, a characteristic facies, renal tubular acidosis, nephrocalcinosis infantum, and generalized infantile arteriosclerosis. /Vitamin-D/', '/SIGNS AND SYMPTOMS/ Vitamin D toxicity may be manifested in the fetus. There is a relationship between excess maternal vitami…	['/LABORATORY ANIMALS: Acute Exposure/ Massive doses of vitamin D can induce acute toxicity. The lethal dose in dog is said to be about 13 mg/kg/body weight ... immediate effects are bloody diarrhea, anorexia, thirst, polyuria and prostration. In surviving animals calcium is deposited as in chronic hypervitaminosis-D. /Vitamin D/', '/LABORATORY ANIMALS: Developmental or Reproductive Toxicity/ Man…		['A characteristic physiognomy, possibly with aortic valvular stenosis, retinopathy, and mental and/or physical retardation, has occurred following prolonged hypercalcemia in infants and in neonates of mothers with hypercalcemia during pregnancy. Hypercalcemia during pregnancy may also lead to suppression of parathyroid hormone concentrations in the neonate resulting in hypocalcemia, tetany, and …	['The protein binding documented for cholecalciferol is 50 to 80%. Specifically, in the plasma, vitamin D3 (from either diet or the skin) is bound to vitamin D-binding protein (DBP) produced in the liver, for transport to the liver. Ultimately, the form of vitamin D3 reaching the liver is 25-hydroxylated, and such 25-hydroxycholecalciferol is bound to DBP (???2-globulin) whilst circulating in the…																				['LC50 (rat) = 130-380 ppm/4hr']
3-Hydroxystigmast-5-en-7-one	0.632	5283731		['Bone pain, constipation (especially in children or adolescents), diarrhea, drowsiness, dryness of mouth; headache (continuing), increased thirst, increase in frequency of urination, especially at night, or in amount of urine, irregular heartbeat, itching skin, loss of appetite, metallic taste, muscle pain, nausea or vomiting (especially in children or adolescents), unusual tiredness or weakness…
3-Hydroxystigmast-5-en-7-one	0.63	5283731		['Bone pain, constipation (especially in children or adolescents), diarrhea, drowsiness, dryness of mouth; headache (continuing), increased thirst, increase in frequency of urination, especially at night, or in amount of urine, irregular heartbeat, itching skin, loss of appetite, metallic taste, muscle pain, nausea or vomiting (especially in children or adolescents), unusual tiredness or weakness…
3-Hydroxystigmast-5-en-7-one	0.628	3686	[]
3-Hydroxystigmast-5-en-7-one	0.623	259846	[]				['In in vivo studies, using an orthotopic metastatic nude mouse model of oral tongue squamous cell carcinoma, lupeol at a dose of 2 mg/animal dramatically decreased tumor volume and suppressed local metastasis, which was more effective than cisplatin alone. Lupeol exerted a significant synergistic cytotoxic effect when combined with low-dose cisplatin without side effects....', '... The present s…	['/SRP:/ Immediate first aid: Ensure that adequate decontamination has been carried out. If patient is not breathing, start artificial respiration, preferably with a demand valve resuscitator, bag-valve-mask device, or pocket mask, as trained. Perform CPR if necessary. Immediately flush contaminated eyes with gently flowing water. Do not induce vomiting. If vomiting occurs, lean patient forward o…	['/ALTERNATIVE and IN VITRO TESTS/ ... Human pancreatic adenocarcinoma cells AsPC-1 were used to investigate the effect of Lupeol on cell growth and its effects on the modulation of multiple Ras-induced signaling pathways. Lupeol caused a dose-dependent inhibition of cell growth as assessed by MTT assay and induction of apoptosis as assessed by flow cytometry, fluorescence microscopy and western …	['/LABORATORY ANIMALS: Acute Exposure/ The oral LD(0) in mice was more than 2 g/kg body weight.', '/LABORATORY ANIMALS: Chronic Exposure or Carcinogenicity/ ...Chemopreventive properties of lupeol and mango pulp extract (MPE) were evaluated against 7,12-dimethylbenz(a)anthracene (DMBA) induced alteration in liver of Swiss albino mice. Lupeol (25 mg/kg body weight, bw) or 1 mL of 20% w/v aqueous M…	['LD50 Rat oral >2 g/kg /from table/', 'LD50 Mouse oral >2 g/kg /from table/']
7-Acetoxy-2-methylisoflavone	0.777	68077	[]
7-Acetoxy-2-methylisoflavone	0.66	915272	[]
7-O-methylisomucronulatol	0.664	2066126	[]
8-C-alpha-L-arabinosylluteolin	0.999	5280441	[]
8-C-alpha-L-arabinosylluteolin	0.983	5281807	[]
8-C-alpha-L-arabinosylluteolin	0.918	5281647	[]
8-C-alpha-L-arabinosylluteolin	0.681	5280804	[]
8-C-alpha-L-arabinosylluteolin	0.673	5280459	[]							['QUERCITRIN WAS ASSAYED FOR MUTAGENICITY IN SALMONELLA/(RAT LIVER) MICROSOMAL ACTIVATION SYSTEM & WAS MUTAGENIC IN HISTIDINE REVERSION SYSTEM WITH FRAMESHIFT STRAIN TA98.', 'INFLAMMATORY DISEASE WAS SIMULATED BY INJECTION OF PLASMA KININS, KALLIDIN & BRADYKININ, WHICH INCR CAPILLARY PERMEABILITY & LYMPH FLOW (EXCEPT IN LIVER & KIDNEY). QUERCITRIN INCR LYMPH SECRETION & ANTAGONIZED KALLIDIN EFFEC…
8-C-alpha-L-arabinosylluteolin	0.649	5281672					['... Addition of apigenin, chrysin, fisetin, flavonone, galangin, hesperitin, kaempferol, morin, myricetin, haringenin, or quercetin to human liver microsomes inhibited the hydroxylation of benzo(a)pyrene. In contrast to these results, the addition of flavone, nobiletin, tangeretin, or 7,8-benzoflavone to human liver microsomes caused a many-fold stimulation in the hydroxylation of benzo(a)pyren…	['/SRP:/ Immediate first aid: Ensure that adequate decontamination has been carried out. If patient is not breathing, start artificial respiration, preferably with a demand valve resuscitator, bag-valve-mask device, or pocket mask, as trained. Perform CPR if necessary. Immediately flush contaminated eyes with gently flowing water. Do not induce vomiting. If vomiting occurs, lean patient forward o…	['/EPIDEMIOLOGY STUDIES/ ... The flavonoids quercetin, kaempferol, myricetin, apigenin, and luteolin /were measured/ in foods and ... flavonoid intake in 1985 /was assessed. by dietary history in 738 men aged 65-84 years without a history of cancer, who were then followed for five years. Mean flavonoid intake was 25.9 mg/day. The major sources of flavonoid intake were tea at 61% and vegetables an…	['/LABORATORY ANIMALS: Chronic Exposure or Carcinogenicity/ ... Treatment of preweanling mice with 1/7, 2/7 and 4/7 of the total dose of ellagic acid (300 nmol), robinetin (1400 nmol), myricetin (1400 nmol) or quercetin (1400 nmol) i.p. on their first, eighth and fifteenth day of life, respectively, did not cause the formation of tumors in animals that were killed 9-11 months later...', "/GENOTOX…	['LD50 Mouse intraperitoneal 1410 mg/kg']
8-C-alpha-L-arabinosylluteolin	0.643	5280445	[]
8-C-alpha-L-arabinosylluteolin	0.632	5280343					['In human myelogenous leukemia cells, quercetin was reported to arrest growth of the cell by an incr in the uptake of vincristine, a chemotherapeutic agent.', 'Quercetin binds, in vitro, to the DNA gyrase site in bacteria. Therefore, theoretically, it can serve as a competitive inhibitor to the quinolone antibiotics which also bind to this site ... Because of the theoretical risk of genotoxicity…	['/SRP:/ Immediate first aid: Ensure that adequate decontamination has been carried out. If patient is not breathing, start artificial respiration, preferably with a demand valve resuscitator, bag-valve-mask device, or pocket mask, as trained. Perform CPR if necessary. Immediately flush contaminated eyes with gently flowing water. Do not induce vomiting. If vomiting occurs, lean patient forward o…	['/HUMAN EXPOSURE STUDIES/ ... A double-blind, placebo-controlled study compared one gram daily of oral quercetin with placebo in 27 healthy subjects ... The study continued for 28 days, during which period subjects receiving quercetin achieved plasma quercetin level 23-fold higher than levels in those on placebo. The results showed no quercetin effect on serum total cholesterol, LDL-cholesterol,…	['/LABORATORY ANIMALS: Acute Exposure/ High-dose quercetin promoted mucus production and helped diminish the severity of gastric lesions in animals injured with abs ethanol. Thiobarbituric acid reactive substances in gastric mucosa, a measure of lipid peroxidation, was significantly decr by quercetin in ethanol-injured animals ...', '/LABORATORY ANIMALS: Subchronic or Prechronic Exposure/ ... /Th…	['LD50 Rat oral 161 mg/kg', 'LD50 Mouse iv 18 mg/kg', 'LD50 Mouse oral 160 mg/kg', 'LD50 Mouse sc 100 mg/kg']	['Precautions: Because of lack of long-term safety data, quercetin should be avoided by pregnant women and nursing mothers.']						['The following link will take the user to the National Toxicology Program (NTP) Test Agent Search Results page, which tabulates all of the "Standard Toxicology & Carcinogenesis Studies", "Developmental Studies", and "Genetic Toxicity Studies" performed with this chemical. Clicking on the "Testing Status" link will take the user to the status (i.e., in review, in progress, in preparation, on test…	['Evaluation: There is inadequate evidence in humans for the carcinogenicity of quercetin. There is limited evidence in experimental animals for the carcinogenicity of quercetin. Overall evaluation: Quercetin is not classifiable as to its carcinogenicity to humans (Group 3).']	['Quercetin supplements have not been linked serum aminotransferase elevations during therapy, although there have been few focused studies of its hepatic safety. Furthermore, there have been no published reports of clinically apparent liver injury attributable to quercetin. Indeed, many in vitro and in vivo studies have shown that quercetin protects against hepatic injury caused by drugs and tox…	['... The NTP 2-year studies were conducted by admin 0, 1,000, 10,000, or 40,000 ppm quercetin (>95% pure) in feed to groups of 50 male and female rats for 104 wk. Ten additional animals per dose group were evaluated at 6 and 15 mo ... Body weights of exposed male and female rats given 1,000 and 10,000 ppm were within 5% of controls throughout the studies. Reduced body weight gain in male and fem…						['Quercetin', 'Group 3: Not classifiable as to its carcinogenicity to humans', 'Volume Sup 7: Overall Evaluations of Carcinogenicity: An Updating of IARC Monographs Volumes 1 to 42, 1987; 440 pages; ISBN 92-832-1411-0 (out of print)']
Cajinin	0.999	5281804	[]
Cajinin	0.987	5280961	[]				['Humans and wildlife are frequently exposed to mixtures of endocrine active-compounds (EAC). The objective of the present study was to investigate the potential of the phytoestrogen genistein to influence the reproductive developmental toxicity of the endocrine-active pesticide methoxychlor. Three levels of genistein (0, 300, or 800 ppm) and two levels of methoxychlor (0 or 800 ppm) were used in…		["/EPIDEMIOLOGY STUDIES/ ... The Study of Women's Health Across the Nation (SWAN), is a multiethnic, community based, longitudinal study of women aged 42 to 52 years at entry. Dietary isoflavone intakes were estimated from an interviewer-administered food frequency questionnaire at baseline. Intakes of genistein and daidzein were highly correlated (r = 0.98); therefore, analyses were conducted us…	['/LABORATORY ANIMALS: Acute Exposure/ Two acute studies were conducted in male and female 7-week-old Hanlbm Wistar rats and 8-week-old outbred Wistar Crl:(WI)BR rats. The Hanlbm Wistar rats were fed a genistein-free diet and the Wistar Crl:(WI)BR rats were fed standard animal diet. The rats were administered genistein (99.5-99.6% purity) in a single gavage dose of 2000 mg/kg bw and observed for …		['Despite the suggested benefits of phytoestrogens in lowering the risks of developing breast cancer, studies have shown that soy supplementation of the diet can induce estrogen-responsive gene products in nipple aspirates in premenopausal women with breast disease. Although breast cell proliferation was not evident in this study, the /Committee on Toxicity/ Working Group suggested that until fur…					['/BIRDS and MAMMALS/ ... /The authors/ orally dosed zebra finch chicks daily during their linear growth phase (days 5-11) with estradiol benzoate (EB), genistein, methoxychlor, or octylphenol, all dissolved or suspended in canola oil, or canola oil alone, as a vehicle control. On day 12, oviducts were removed, weighed and examined histologically. All doses of EB (0.1-1,000 nmol/g body weight), g…	['The following link will take the user to the National Toxicology Program (NTP) Test Agent Search Results page, which tabulates all of the "Standard Toxicology & Carcinogenesis Studies", "Developmental Studies", and "Genetic Toxicity Studies" performed with this chemical. Clicking on the "Testing Status" link will take the user to the status (i.e., in review, in progress, in preparation, on test…			['These studies were carried out as an interagency agreement between the National Environmental Health Science (NIEHS) and the National Center for Toxicology Research (NCTR) with the immunotoxicology component being the only portion conducted outside of the NCTR facility in Jefferson, Arkansas. Thus, the purpose of these reported studies was to determine the potential effects of genistein on the …
Cajinin	0.981	5281708	[]
Cajinin	0.853	5280442	[]
Cajinin	0.797	5280863					['It has been reported that tamoxifen is a substrate of P-glycoprotein (P-gp) and microsomal cytochrome P450 (CYP) 3A, and kaempferol is an inhibitor of P-gp and CYP3A. Hence, it could be expected that kaempferol would affect the pharmacokinetics of tamoxifen. Thus, tamoxifen was administered orally (10 mg/kg) without or with oral kaempferol (2.5 and 10 mg/kg). In the presence of kaempferol, the …	['/SRP:/ Immediate first aid: Ensure that adequate decontamination has been carried out. If patient is not breathing, start artificial respiration, preferably with a demand valve resuscitator, bag-valve-mask device, or pocket mask, as trained. Perform CPR if necessary. Immediately flush contaminated eyes with gently flowing water. Do not induce vomiting. If vomiting occurs, lean patient forward o…	['/ALTERNATIVE and IN VITRO TESTS/ Dietary flavonoids have attracted a great deal of attention as agents for preventing estrogen-related diseases, such as postmenopausal symptoms, and for reducing the risk of estrogen-dependent cancer. Kaempferol is one of the most commonly found dietary phytoestrogen. The aim of this study was to investigate the estrogenic and/or antiestrogenic effect of kaempfe…	['/LABORATORY ANIMALS: Subchronic or Prechronic Exposure/ Sprague Dawley/ rats were ovariectomized (OVx) along with sham-operated rats and left for 4 weeks. Daily oral administration of K (5 mg/kg body weight) was then started to one group of OVx rats, and continued for 10 weeks. Kaempferol levels were found to be 0.311 and 0.838 nM at the end of 4 and 10 weeks, respectively. Kaempferol exhibited…		['... UDP-glucuronosyltransferase 1A3 variants have an altered glucuronidation activity toward quercetin, luteolin, and kaempferol and may alter human susceptibility to flavonoid exposure.']															['Kaempferol', 'Group 3: Not classifiable as to its carcinogenicity to humans', 'Volume 31: (1983) Some Food Additives, Feed Additives and Naturally Occurring Substances']
Cajinin	0.794	5281654	[]
Cajinin	0.765	5281612						['/SRP:/ Immediate first aid: Ensure that adequate decontamination has been carried out. If patient is not breathing, start artificial respiration, preferably with a demand valve resuscitator, bag-valve-mask device, or pocket mask, as trained. Perform CPR if necessary. Immediately flush contaminated eyes with gently flowing water. Do not induce vomiting. If vomiting occurs, lean patient forward o…	['/ALTERNATIVE and IN VITRO TESTS/ The aim of this study was to assess the effects of diosmetin and hesperetin, two flavonoids present in various medicinal products, on CYP2C8 activity of human liver microsomes using paclitaxel oxidation to 6alpha-hydroxy-paclitaxel as a probe reaction. Diosmetin and hesperetin inhibited 6alpha-hydroxy-paclitaxel production in a concentration-dependent manner, di…	['/LABORATORY ANIMALS: Subchronic or Prechronic Exposure/ The new natural flavonoid compounds - diosmetin 7-O-beta-L-arabinofuranosyl (1 /to/ 2) beta-D-apiofuranoside (1) and diosmetin 7-O-beta-D-apiofuranoside (2) - were isolated from the acetone extract of date fruits epicarp belonging to family Arecaceae (Palmae). Elucidation of their chemical structures was determined by different spectroscop…
Cajinin	0.741	5280343					['In human myelogenous leukemia cells, quercetin was reported to arrest growth of the cell by an incr in the uptake of vincristine, a chemotherapeutic agent.', 'Quercetin binds, in vitro, to the DNA gyrase site in bacteria. Therefore, theoretically, it can serve as a competitive inhibitor to the quinolone antibiotics which also bind to this site ... Because of the theoretical risk of genotoxicity…	['/SRP:/ Immediate first aid: Ensure that adequate decontamination has been carried out. If patient is not breathing, start artificial respiration, preferably with a demand valve resuscitator, bag-valve-mask device, or pocket mask, as trained. Perform CPR if necessary. Immediately flush contaminated eyes with gently flowing water. Do not induce vomiting. If vomiting occurs, lean patient forward o…	['/HUMAN EXPOSURE STUDIES/ ... A double-blind, placebo-controlled study compared one gram daily of oral quercetin with placebo in 27 healthy subjects ... The study continued for 28 days, during which period subjects receiving quercetin achieved plasma quercetin level 23-fold higher than levels in those on placebo. The results showed no quercetin effect on serum total cholesterol, LDL-cholesterol,…	['/LABORATORY ANIMALS: Acute Exposure/ High-dose quercetin promoted mucus production and helped diminish the severity of gastric lesions in animals injured with abs ethanol. Thiobarbituric acid reactive substances in gastric mucosa, a measure of lipid peroxidation, was significantly decr by quercetin in ethanol-injured animals ...', '/LABORATORY ANIMALS: Subchronic or Prechronic Exposure/ ... /Th…	['LD50 Rat oral 161 mg/kg', 'LD50 Mouse iv 18 mg/kg', 'LD50 Mouse oral 160 mg/kg', 'LD50 Mouse sc 100 mg/kg']	['Precautions: Because of lack of long-term safety data, quercetin should be avoided by pregnant women and nursing mothers.']						['The following link will take the user to the National Toxicology Program (NTP) Test Agent Search Results page, which tabulates all of the "Standard Toxicology & Carcinogenesis Studies", "Developmental Studies", and "Genetic Toxicity Studies" performed with this chemical. Clicking on the "Testing Status" link will take the user to the status (i.e., in review, in progress, in preparation, on test…	['Evaluation: There is inadequate evidence in humans for the carcinogenicity of quercetin. There is limited evidence in experimental animals for the carcinogenicity of quercetin. Overall evaluation: Quercetin is not classifiable as to its carcinogenicity to humans (Group 3).']	['Quercetin supplements have not been linked serum aminotransferase elevations during therapy, although there have been few focused studies of its hepatic safety. Furthermore, there have been no published reports of clinically apparent liver injury attributable to quercetin. Indeed, many in vitro and in vivo studies have shown that quercetin protects against hepatic injury caused by drugs and tox…	['... The NTP 2-year studies were conducted by admin 0, 1,000, 10,000, or 40,000 ppm quercetin (>95% pure) in feed to groups of 50 male and female rats for 104 wk. Ten additional animals per dose group were evaluated at 6 and 15 mo ... Body weights of exposed male and female rats given 1,000 and 10,000 ppm were within 5% of controls throughout the studies. Reduced body weight gain in male and fem…						['Quercetin', 'Group 3: Not classifiable as to its carcinogenicity to humans', 'Volume Sup 7: Overall Evaluations of Carcinogenicity: An Updating of IARC Monographs Volumes 1 to 42, 1987; 440 pages; ISBN 92-832-1411-0 (out of print)']
Cajinin	0.731	5280445	[]
Cajinin	0.713	5281672					['... Addition of apigenin, chrysin, fisetin, flavonone, galangin, hesperitin, kaempferol, morin, myricetin, haringenin, or quercetin to human liver microsomes inhibited the hydroxylation of benzo(a)pyrene. In contrast to these results, the addition of flavone, nobiletin, tangeretin, or 7,8-benzoflavone to human liver microsomes caused a many-fold stimulation in the hydroxylation of benzo(a)pyren…	['/SRP:/ Immediate first aid: Ensure that adequate decontamination has been carried out. If patient is not breathing, start artificial respiration, preferably with a demand valve resuscitator, bag-valve-mask device, or pocket mask, as trained. Perform CPR if necessary. Immediately flush contaminated eyes with gently flowing water. Do not induce vomiting. If vomiting occurs, lean patient forward o…	['/EPIDEMIOLOGY STUDIES/ ... The flavonoids quercetin, kaempferol, myricetin, apigenin, and luteolin /were measured/ in foods and ... flavonoid intake in 1985 /was assessed. by dietary history in 738 men aged 65-84 years without a history of cancer, who were then followed for five years. Mean flavonoid intake was 25.9 mg/day. The major sources of flavonoid intake were tea at 61% and vegetables an…	['/LABORATORY ANIMALS: Chronic Exposure or Carcinogenicity/ ... Treatment of preweanling mice with 1/7, 2/7 and 4/7 of the total dose of ellagic acid (300 nmol), robinetin (1400 nmol), myricetin (1400 nmol) or quercetin (1400 nmol) i.p. on their first, eighth and fifteenth day of life, respectively, did not cause the formation of tumors in animals that were killed 9-11 months later...', "/GENOTOX…	['LD50 Mouse intraperitoneal 1410 mg/kg']
Cajinin	0.707	5282073	[]
Cajinin	0.702	5281616	[]
Cajinin	0.673	5281614	[]
Cajinin	0.642	5322065	[]
Calycosin	0.993	5281708	[]
Calycosin	0.993	5281708	[]
Calycosin	0.993	5281708	[]
Calycosin	0.992	5280961	[]				['Humans and wildlife are frequently exposed to mixtures of endocrine active-compounds (EAC). The objective of the present study was to investigate the potential of the phytoestrogen genistein to influence the reproductive developmental toxicity of the endocrine-active pesticide methoxychlor. Three levels of genistein (0, 300, or 800 ppm) and two levels of methoxychlor (0 or 800 ppm) were used in…		["/EPIDEMIOLOGY STUDIES/ ... The Study of Women's Health Across the Nation (SWAN), is a multiethnic, community based, longitudinal study of women aged 42 to 52 years at entry. Dietary isoflavone intakes were estimated from an interviewer-administered food frequency questionnaire at baseline. Intakes of genistein and daidzein were highly correlated (r = 0.98); therefore, analyses were conducted us…	['/LABORATORY ANIMALS: Acute Exposure/ Two acute studies were conducted in male and female 7-week-old Hanlbm Wistar rats and 8-week-old outbred Wistar Crl:(WI)BR rats. The Hanlbm Wistar rats were fed a genistein-free diet and the Wistar Crl:(WI)BR rats were fed standard animal diet. The rats were administered genistein (99.5-99.6% purity) in a single gavage dose of 2000 mg/kg bw and observed for …		['Despite the suggested benefits of phytoestrogens in lowering the risks of developing breast cancer, studies have shown that soy supplementation of the diet can induce estrogen-responsive gene products in nipple aspirates in premenopausal women with breast disease. Although breast cell proliferation was not evident in this study, the /Committee on Toxicity/ Working Group suggested that until fur…					['/BIRDS and MAMMALS/ ... /The authors/ orally dosed zebra finch chicks daily during their linear growth phase (days 5-11) with estradiol benzoate (EB), genistein, methoxychlor, or octylphenol, all dissolved or suspended in canola oil, or canola oil alone, as a vehicle control. On day 12, oviducts were removed, weighed and examined histologically. All doses of EB (0.1-1,000 nmol/g body weight), g…	['The following link will take the user to the National Toxicology Program (NTP) Test Agent Search Results page, which tabulates all of the "Standard Toxicology & Carcinogenesis Studies", "Developmental Studies", and "Genetic Toxicity Studies" performed with this chemical. Clicking on the "Testing Status" link will take the user to the status (i.e., in review, in progress, in preparation, on test…			['These studies were carried out as an interagency agreement between the National Environmental Health Science (NIEHS) and the National Center for Toxicology Research (NCTR) with the immunotoxicology component being the only portion conducted outside of the NCTR facility in Jefferson, Arkansas. Thus, the purpose of these reported studies was to determine the potential effects of genistein on the …
Calycosin	0.992	5280961	[]				['Humans and wildlife are frequently exposed to mixtures of endocrine active-compounds (EAC). The objective of the present study was to investigate the potential of the phytoestrogen genistein to influence the reproductive developmental toxicity of the endocrine-active pesticide methoxychlor. Three levels of genistein (0, 300, or 800 ppm) and two levels of methoxychlor (0 or 800 ppm) were used in…		["/EPIDEMIOLOGY STUDIES/ ... The Study of Women's Health Across the Nation (SWAN), is a multiethnic, community based, longitudinal study of women aged 42 to 52 years at entry. Dietary isoflavone intakes were estimated from an interviewer-administered food frequency questionnaire at baseline. Intakes of genistein and daidzein were highly correlated (r = 0.98); therefore, analyses were conducted us…	['/LABORATORY ANIMALS: Acute Exposure/ Two acute studies were conducted in male and female 7-week-old Hanlbm Wistar rats and 8-week-old outbred Wistar Crl:(WI)BR rats. The Hanlbm Wistar rats were fed a genistein-free diet and the Wistar Crl:(WI)BR rats were fed standard animal diet. The rats were administered genistein (99.5-99.6% purity) in a single gavage dose of 2000 mg/kg bw and observed for …		['Despite the suggested benefits of phytoestrogens in lowering the risks of developing breast cancer, studies have shown that soy supplementation of the diet can induce estrogen-responsive gene products in nipple aspirates in premenopausal women with breast disease. Although breast cell proliferation was not evident in this study, the /Committee on Toxicity/ Working Group suggested that until fur…					['/BIRDS and MAMMALS/ ... /The authors/ orally dosed zebra finch chicks daily during their linear growth phase (days 5-11) with estradiol benzoate (EB), genistein, methoxychlor, or octylphenol, all dissolved or suspended in canola oil, or canola oil alone, as a vehicle control. On day 12, oviducts were removed, weighed and examined histologically. All doses of EB (0.1-1,000 nmol/g body weight), g…	['The following link will take the user to the National Toxicology Program (NTP) Test Agent Search Results page, which tabulates all of the "Standard Toxicology & Carcinogenesis Studies", "Developmental Studies", and "Genetic Toxicity Studies" performed with this chemical. Clicking on the "Testing Status" link will take the user to the status (i.e., in review, in progress, in preparation, on test…			['These studies were carried out as an interagency agreement between the National Environmental Health Science (NIEHS) and the National Center for Toxicology Research (NCTR) with the immunotoxicology component being the only portion conducted outside of the NCTR facility in Jefferson, Arkansas. Thus, the purpose of these reported studies was to determine the potential effects of genistein on the …
Calycosin	0.992	5280961	[]				['Humans and wildlife are frequently exposed to mixtures of endocrine active-compounds (EAC). The objective of the present study was to investigate the potential of the phytoestrogen genistein to influence the reproductive developmental toxicity of the endocrine-active pesticide methoxychlor. Three levels of genistein (0, 300, or 800 ppm) and two levels of methoxychlor (0 or 800 ppm) were used in…		["/EPIDEMIOLOGY STUDIES/ ... The Study of Women's Health Across the Nation (SWAN), is a multiethnic, community based, longitudinal study of women aged 42 to 52 years at entry. Dietary isoflavone intakes were estimated from an interviewer-administered food frequency questionnaire at baseline. Intakes of genistein and daidzein were highly correlated (r = 0.98); therefore, analyses were conducted us…	['/LABORATORY ANIMALS: Acute Exposure/ Two acute studies were conducted in male and female 7-week-old Hanlbm Wistar rats and 8-week-old outbred Wistar Crl:(WI)BR rats. The Hanlbm Wistar rats were fed a genistein-free diet and the Wistar Crl:(WI)BR rats were fed standard animal diet. The rats were administered genistein (99.5-99.6% purity) in a single gavage dose of 2000 mg/kg bw and observed for …		['Despite the suggested benefits of phytoestrogens in lowering the risks of developing breast cancer, studies have shown that soy supplementation of the diet can induce estrogen-responsive gene products in nipple aspirates in premenopausal women with breast disease. Although breast cell proliferation was not evident in this study, the /Committee on Toxicity/ Working Group suggested that until fur…					['/BIRDS and MAMMALS/ ... /The authors/ orally dosed zebra finch chicks daily during their linear growth phase (days 5-11) with estradiol benzoate (EB), genistein, methoxychlor, or octylphenol, all dissolved or suspended in canola oil, or canola oil alone, as a vehicle control. On day 12, oviducts were removed, weighed and examined histologically. All doses of EB (0.1-1,000 nmol/g body weight), g…	['The following link will take the user to the National Toxicology Program (NTP) Test Agent Search Results page, which tabulates all of the "Standard Toxicology & Carcinogenesis Studies", "Developmental Studies", and "Genetic Toxicity Studies" performed with this chemical. Clicking on the "Testing Status" link will take the user to the status (i.e., in review, in progress, in preparation, on test…			['These studies were carried out as an interagency agreement between the National Environmental Health Science (NIEHS) and the National Center for Toxicology Research (NCTR) with the immunotoxicology component being the only portion conducted outside of the NCTR facility in Jefferson, Arkansas. Thus, the purpose of these reported studies was to determine the potential effects of genistein on the …
Calycosin	0.961	5281612						['/SRP:/ Immediate first aid: Ensure that adequate decontamination has been carried out. If patient is not breathing, start artificial respiration, preferably with a demand valve resuscitator, bag-valve-mask device, or pocket mask, as trained. Perform CPR if necessary. Immediately flush contaminated eyes with gently flowing water. Do not induce vomiting. If vomiting occurs, lean patient forward o…	['/ALTERNATIVE and IN VITRO TESTS/ The aim of this study was to assess the effects of diosmetin and hesperetin, two flavonoids present in various medicinal products, on CYP2C8 activity of human liver microsomes using paclitaxel oxidation to 6alpha-hydroxy-paclitaxel as a probe reaction. Diosmetin and hesperetin inhibited 6alpha-hydroxy-paclitaxel production in a concentration-dependent manner, di…	['/LABORATORY ANIMALS: Subchronic or Prechronic Exposure/ The new natural flavonoid compounds - diosmetin 7-O-beta-L-arabinofuranosyl (1 /to/ 2) beta-D-apiofuranoside (1) and diosmetin 7-O-beta-D-apiofuranoside (2) - were isolated from the acetone extract of date fruits epicarp belonging to family Arecaceae (Palmae). Elucidation of their chemical structures was determined by different spectroscop…
Calycosin	0.961	5281612						['/SRP:/ Immediate first aid: Ensure that adequate decontamination has been carried out. If patient is not breathing, start artificial respiration, preferably with a demand valve resuscitator, bag-valve-mask device, or pocket mask, as trained. Perform CPR if necessary. Immediately flush contaminated eyes with gently flowing water. Do not induce vomiting. If vomiting occurs, lean patient forward o…	['/ALTERNATIVE and IN VITRO TESTS/ The aim of this study was to assess the effects of diosmetin and hesperetin, two flavonoids present in various medicinal products, on CYP2C8 activity of human liver microsomes using paclitaxel oxidation to 6alpha-hydroxy-paclitaxel as a probe reaction. Diosmetin and hesperetin inhibited 6alpha-hydroxy-paclitaxel production in a concentration-dependent manner, di…	['/LABORATORY ANIMALS: Subchronic or Prechronic Exposure/ The new natural flavonoid compounds - diosmetin 7-O-beta-L-arabinofuranosyl (1 /to/ 2) beta-D-apiofuranoside (1) and diosmetin 7-O-beta-D-apiofuranoside (2) - were isolated from the acetone extract of date fruits epicarp belonging to family Arecaceae (Palmae). Elucidation of their chemical structures was determined by different spectroscop…
Calycosin	0.961	5281612						['/SRP:/ Immediate first aid: Ensure that adequate decontamination has been carried out. If patient is not breathing, start artificial respiration, preferably with a demand valve resuscitator, bag-valve-mask device, or pocket mask, as trained. Perform CPR if necessary. Immediately flush contaminated eyes with gently flowing water. Do not induce vomiting. If vomiting occurs, lean patient forward o…	['/ALTERNATIVE and IN VITRO TESTS/ The aim of this study was to assess the effects of diosmetin and hesperetin, two flavonoids present in various medicinal products, on CYP2C8 activity of human liver microsomes using paclitaxel oxidation to 6alpha-hydroxy-paclitaxel as a probe reaction. Diosmetin and hesperetin inhibited 6alpha-hydroxy-paclitaxel production in a concentration-dependent manner, di…	['/LABORATORY ANIMALS: Subchronic or Prechronic Exposure/ The new natural flavonoid compounds - diosmetin 7-O-beta-L-arabinofuranosyl (1 /to/ 2) beta-D-apiofuranoside (1) and diosmetin 7-O-beta-D-apiofuranoside (2) - were isolated from the acetone extract of date fruits epicarp belonging to family Arecaceae (Palmae). Elucidation of their chemical structures was determined by different spectroscop…
Calycosin	0.924	5280442	[]
Calycosin	0.924	5280442	[]
Calycosin	0.924	5280442	[]
Calycosin	0.886	5281654	[]
Calycosin	0.886	5281654	[]
Calycosin	0.886	5281654	[]
Calycosin	0.885	5322065	[]
Calycosin	0.885	5322065	[]
Calycosin	0.885	5322065	[]
Calycosin	0.866	5280445	[]
Calycosin	0.866	5280445	[]
Calycosin	0.866	5280445	[]
Calycosin	0.861	5320693	[]
Calycosin	0.861	5320693	[]
Calycosin	0.861	5320693	[]
Calycosin	0.836	5280443					['... This study ... investigated the anti-genotoxic effects of apigenin against a known genotoxicant, benzo(a)pyrene (B(a)P) (125 mg/g orally) toxicity in Swiss albino mice. B(a)P administration led to induction of cytochrome P-450 (CYP), aryl hydrocarbon hydroxylase (AHH) and DNA strand breaks (P < 0.001), which was suppressed by apigenin (2.5 and 5 mg/kg orally) dose dependently (P < 0.001). B…	['/SRP:/ Immediate first aid: Ensure that adequate decontamination has been carried out. If patient is not breathing, start artificial respiration, preferably with a demand valve resuscitator, bag-valve-mask device, or pocket mask, as trained. Perform CPR if necessary. Immediately flush contaminated eyes with gently flowing water. Do not induce vomiting. If vomiting occurs, lean patient forward o…	['/ALTERNATIVE and IN VITRO TESTS/ Treatment of asynchronous human diploid fibroblasts with 10 to 50 mM apigenin produced both the G2/M and G0/G1 cell cycle arrest. The latter appeared to be mediated by the apigenin-induced inhibition of the Cdk2 kinase activity and the phosphorylation of retinoblastoma (Rb) protein, as well as via the induction of the Cdk inhibitor p21/WAF1, a downstream effecto…	['/LABORATORY ANIMALS: Subchronic or Prechronic Exposure/ ... While in alloxan-treated diabetic animals, a significant decrease in the concentrations of serum insulin, thyroxine (T4) and triiodothyronine (T3), with a parallel increase in serum glucose and hepatic glucose-6-phospatase (G-6-Pase) activity, was observed, administration of 0.78 mg/kg of apigenin for 10 consecutive days increased the …										['Despite widescale use, chamomile has not been convincingly linked to instances of clinically apparent liver injury.']
Calycosin	0.836	5280443					['... This study ... investigated the anti-genotoxic effects of apigenin against a known genotoxicant, benzo(a)pyrene (B(a)P) (125 mg/g orally) toxicity in Swiss albino mice. B(a)P administration led to induction of cytochrome P-450 (CYP), aryl hydrocarbon hydroxylase (AHH) and DNA strand breaks (P < 0.001), which was suppressed by apigenin (2.5 and 5 mg/kg orally) dose dependently (P < 0.001). B…	['/SRP:/ Immediate first aid: Ensure that adequate decontamination has been carried out. If patient is not breathing, start artificial respiration, preferably with a demand valve resuscitator, bag-valve-mask device, or pocket mask, as trained. Perform CPR if necessary. Immediately flush contaminated eyes with gently flowing water. Do not induce vomiting. If vomiting occurs, lean patient forward o…	['/ALTERNATIVE and IN VITRO TESTS/ Treatment of asynchronous human diploid fibroblasts with 10 to 50 mM apigenin produced both the G2/M and G0/G1 cell cycle arrest. The latter appeared to be mediated by the apigenin-induced inhibition of the Cdk2 kinase activity and the phosphorylation of retinoblastoma (Rb) protein, as well as via the induction of the Cdk inhibitor p21/WAF1, a downstream effecto…	['/LABORATORY ANIMALS: Subchronic or Prechronic Exposure/ ... While in alloxan-treated diabetic animals, a significant decrease in the concentrations of serum insulin, thyroxine (T4) and triiodothyronine (T3), with a parallel increase in serum glucose and hepatic glucose-6-phospatase (G-6-Pase) activity, was observed, administration of 0.78 mg/kg of apigenin for 10 consecutive days increased the …										['Despite widescale use, chamomile has not been convincingly linked to instances of clinically apparent liver injury.']
Calycosin	0.836	5280443					['... This study ... investigated the anti-genotoxic effects of apigenin against a known genotoxicant, benzo(a)pyrene (B(a)P) (125 mg/g orally) toxicity in Swiss albino mice. B(a)P administration led to induction of cytochrome P-450 (CYP), aryl hydrocarbon hydroxylase (AHH) and DNA strand breaks (P < 0.001), which was suppressed by apigenin (2.5 and 5 mg/kg orally) dose dependently (P < 0.001). B…	['/SRP:/ Immediate first aid: Ensure that adequate decontamination has been carried out. If patient is not breathing, start artificial respiration, preferably with a demand valve resuscitator, bag-valve-mask device, or pocket mask, as trained. Perform CPR if necessary. Immediately flush contaminated eyes with gently flowing water. Do not induce vomiting. If vomiting occurs, lean patient forward o…	['/ALTERNATIVE and IN VITRO TESTS/ Treatment of asynchronous human diploid fibroblasts with 10 to 50 mM apigenin produced both the G2/M and G0/G1 cell cycle arrest. The latter appeared to be mediated by the apigenin-induced inhibition of the Cdk2 kinase activity and the phosphorylation of retinoblastoma (Rb) protein, as well as via the induction of the Cdk inhibitor p21/WAF1, a downstream effecto…	['/LABORATORY ANIMALS: Subchronic or Prechronic Exposure/ ... While in alloxan-treated diabetic animals, a significant decrease in the concentrations of serum insulin, thyroxine (T4) and triiodothyronine (T3), with a parallel increase in serum glucose and hepatic glucose-6-phospatase (G-6-Pase) activity, was observed, administration of 0.78 mg/kg of apigenin for 10 consecutive days increased the …										['Despite widescale use, chamomile has not been convincingly linked to instances of clinically apparent liver injury.']
Calycosin	0.827	5282073	[]
Calycosin	0.827	5282073	[]
Calycosin	0.827	5282073	[]
Calycosin	0.818	5281614	[]
Calycosin	0.818	5281614	[]
Calycosin	0.818	5281614	[]
Calycosin	0.8	5484010	[]
Calycosin	0.8	5484010	[]
Calycosin	0.8	5484010	[]
Calycosin	0.776	5280343					['In human myelogenous leukemia cells, quercetin was reported to arrest growth of the cell by an incr in the uptake of vincristine, a chemotherapeutic agent.', 'Quercetin binds, in vitro, to the DNA gyrase site in bacteria. Therefore, theoretically, it can serve as a competitive inhibitor to the quinolone antibiotics which also bind to this site ... Because of the theoretical risk of genotoxicity…	['/SRP:/ Immediate first aid: Ensure that adequate decontamination has been carried out. If patient is not breathing, start artificial respiration, preferably with a demand valve resuscitator, bag-valve-mask device, or pocket mask, as trained. Perform CPR if necessary. Immediately flush contaminated eyes with gently flowing water. Do not induce vomiting. If vomiting occurs, lean patient forward o…	['/HUMAN EXPOSURE STUDIES/ ... A double-blind, placebo-controlled study compared one gram daily of oral quercetin with placebo in 27 healthy subjects ... The study continued for 28 days, during which period subjects receiving quercetin achieved plasma quercetin level 23-fold higher than levels in those on placebo. The results showed no quercetin effect on serum total cholesterol, LDL-cholesterol,…	['/LABORATORY ANIMALS: Acute Exposure/ High-dose quercetin promoted mucus production and helped diminish the severity of gastric lesions in animals injured with abs ethanol. Thiobarbituric acid reactive substances in gastric mucosa, a measure of lipid peroxidation, was significantly decr by quercetin in ethanol-injured animals ...', '/LABORATORY ANIMALS: Subchronic or Prechronic Exposure/ ... /Th…	['LD50 Rat oral 161 mg/kg', 'LD50 Mouse iv 18 mg/kg', 'LD50 Mouse oral 160 mg/kg', 'LD50 Mouse sc 100 mg/kg']	['Precautions: Because of lack of long-term safety data, quercetin should be avoided by pregnant women and nursing mothers.']						['The following link will take the user to the National Toxicology Program (NTP) Test Agent Search Results page, which tabulates all of the "Standard Toxicology & Carcinogenesis Studies", "Developmental Studies", and "Genetic Toxicity Studies" performed with this chemical. Clicking on the "Testing Status" link will take the user to the status (i.e., in review, in progress, in preparation, on test…	['Evaluation: There is inadequate evidence in humans for the carcinogenicity of quercetin. There is limited evidence in experimental animals for the carcinogenicity of quercetin. Overall evaluation: Quercetin is not classifiable as to its carcinogenicity to humans (Group 3).']	['Quercetin supplements have not been linked serum aminotransferase elevations during therapy, although there have been few focused studies of its hepatic safety. Furthermore, there have been no published reports of clinically apparent liver injury attributable to quercetin. Indeed, many in vitro and in vivo studies have shown that quercetin protects against hepatic injury caused by drugs and tox…	['... The NTP 2-year studies were conducted by admin 0, 1,000, 10,000, or 40,000 ppm quercetin (>95% pure) in feed to groups of 50 male and female rats for 104 wk. Ten additional animals per dose group were evaluated at 6 and 15 mo ... Body weights of exposed male and female rats given 1,000 and 10,000 ppm were within 5% of controls throughout the studies. Reduced body weight gain in male and fem…						['Quercetin', 'Group 3: Not classifiable as to its carcinogenicity to humans', 'Volume Sup 7: Overall Evaluations of Carcinogenicity: An Updating of IARC Monographs Volumes 1 to 42, 1987; 440 pages; ISBN 92-832-1411-0 (out of print)']
Calycosin	0.776	5280343					['In human myelogenous leukemia cells, quercetin was reported to arrest growth of the cell by an incr in the uptake of vincristine, a chemotherapeutic agent.', 'Quercetin binds, in vitro, to the DNA gyrase site in bacteria. Therefore, theoretically, it can serve as a competitive inhibitor to the quinolone antibiotics which also bind to this site ... Because of the theoretical risk of genotoxicity…	['/SRP:/ Immediate first aid: Ensure that adequate decontamination has been carried out. If patient is not breathing, start artificial respiration, preferably with a demand valve resuscitator, bag-valve-mask device, or pocket mask, as trained. Perform CPR if necessary. Immediately flush contaminated eyes with gently flowing water. Do not induce vomiting. If vomiting occurs, lean patient forward o…	['/HUMAN EXPOSURE STUDIES/ ... A double-blind, placebo-controlled study compared one gram daily of oral quercetin with placebo in 27 healthy subjects ... The study continued for 28 days, during which period subjects receiving quercetin achieved plasma quercetin level 23-fold higher than levels in those on placebo. The results showed no quercetin effect on serum total cholesterol, LDL-cholesterol,…	['/LABORATORY ANIMALS: Acute Exposure/ High-dose quercetin promoted mucus production and helped diminish the severity of gastric lesions in animals injured with abs ethanol. Thiobarbituric acid reactive substances in gastric mucosa, a measure of lipid peroxidation, was significantly decr by quercetin in ethanol-injured animals ...', '/LABORATORY ANIMALS: Subchronic or Prechronic Exposure/ ... /Th…	['LD50 Rat oral 161 mg/kg', 'LD50 Mouse iv 18 mg/kg', 'LD50 Mouse oral 160 mg/kg', 'LD50 Mouse sc 100 mg/kg']	['Precautions: Because of lack of long-term safety data, quercetin should be avoided by pregnant women and nursing mothers.']						['The following link will take the user to the National Toxicology Program (NTP) Test Agent Search Results page, which tabulates all of the "Standard Toxicology & Carcinogenesis Studies", "Developmental Studies", and "Genetic Toxicity Studies" performed with this chemical. Clicking on the "Testing Status" link will take the user to the status (i.e., in review, in progress, in preparation, on test…	['Evaluation: There is inadequate evidence in humans for the carcinogenicity of quercetin. There is limited evidence in experimental animals for the carcinogenicity of quercetin. Overall evaluation: Quercetin is not classifiable as to its carcinogenicity to humans (Group 3).']	['Quercetin supplements have not been linked serum aminotransferase elevations during therapy, although there have been few focused studies of its hepatic safety. Furthermore, there have been no published reports of clinically apparent liver injury attributable to quercetin. Indeed, many in vitro and in vivo studies have shown that quercetin protects against hepatic injury caused by drugs and tox…	['... The NTP 2-year studies were conducted by admin 0, 1,000, 10,000, or 40,000 ppm quercetin (>95% pure) in feed to groups of 50 male and female rats for 104 wk. Ten additional animals per dose group were evaluated at 6 and 15 mo ... Body weights of exposed male and female rats given 1,000 and 10,000 ppm were within 5% of controls throughout the studies. Reduced body weight gain in male and fem…						['Quercetin', 'Group 3: Not classifiable as to its carcinogenicity to humans', 'Volume Sup 7: Overall Evaluations of Carcinogenicity: An Updating of IARC Monographs Volumes 1 to 42, 1987; 440 pages; ISBN 92-832-1411-0 (out of print)']
Calycosin	0.776	5280343					['In human myelogenous leukemia cells, quercetin was reported to arrest growth of the cell by an incr in the uptake of vincristine, a chemotherapeutic agent.', 'Quercetin binds, in vitro, to the DNA gyrase site in bacteria. Therefore, theoretically, it can serve as a competitive inhibitor to the quinolone antibiotics which also bind to this site ... Because of the theoretical risk of genotoxicity…	['/SRP:/ Immediate first aid: Ensure that adequate decontamination has been carried out. If patient is not breathing, start artificial respiration, preferably with a demand valve resuscitator, bag-valve-mask device, or pocket mask, as trained. Perform CPR if necessary. Immediately flush contaminated eyes with gently flowing water. Do not induce vomiting. If vomiting occurs, lean patient forward o…	['/HUMAN EXPOSURE STUDIES/ ... A double-blind, placebo-controlled study compared one gram daily of oral quercetin with placebo in 27 healthy subjects ... The study continued for 28 days, during which period subjects receiving quercetin achieved plasma quercetin level 23-fold higher than levels in those on placebo. The results showed no quercetin effect on serum total cholesterol, LDL-cholesterol,…	['/LABORATORY ANIMALS: Acute Exposure/ High-dose quercetin promoted mucus production and helped diminish the severity of gastric lesions in animals injured with abs ethanol. Thiobarbituric acid reactive substances in gastric mucosa, a measure of lipid peroxidation, was significantly decr by quercetin in ethanol-injured animals ...', '/LABORATORY ANIMALS: Subchronic or Prechronic Exposure/ ... /Th…	['LD50 Rat oral 161 mg/kg', 'LD50 Mouse iv 18 mg/kg', 'LD50 Mouse oral 160 mg/kg', 'LD50 Mouse sc 100 mg/kg']	['Precautions: Because of lack of long-term safety data, quercetin should be avoided by pregnant women and nursing mothers.']						['The following link will take the user to the National Toxicology Program (NTP) Test Agent Search Results page, which tabulates all of the "Standard Toxicology & Carcinogenesis Studies", "Developmental Studies", and "Genetic Toxicity Studies" performed with this chemical. Clicking on the "Testing Status" link will take the user to the status (i.e., in review, in progress, in preparation, on test…	['Evaluation: There is inadequate evidence in humans for the carcinogenicity of quercetin. There is limited evidence in experimental animals for the carcinogenicity of quercetin. Overall evaluation: Quercetin is not classifiable as to its carcinogenicity to humans (Group 3).']	['Quercetin supplements have not been linked serum aminotransferase elevations during therapy, although there have been few focused studies of its hepatic safety. Furthermore, there have been no published reports of clinically apparent liver injury attributable to quercetin. Indeed, many in vitro and in vivo studies have shown that quercetin protects against hepatic injury caused by drugs and tox…	['... The NTP 2-year studies were conducted by admin 0, 1,000, 10,000, or 40,000 ppm quercetin (>95% pure) in feed to groups of 50 male and female rats for 104 wk. Ten additional animals per dose group were evaluated at 6 and 15 mo ... Body weights of exposed male and female rats given 1,000 and 10,000 ppm were within 5% of controls throughout the studies. Reduced body weight gain in male and fem…						['Quercetin', 'Group 3: Not classifiable as to its carcinogenicity to humans', 'Volume Sup 7: Overall Evaluations of Carcinogenicity: An Updating of IARC Monographs Volumes 1 to 42, 1987; 440 pages; ISBN 92-832-1411-0 (out of print)']
Calycosin	0.758	5281672					['... Addition of apigenin, chrysin, fisetin, flavonone, galangin, hesperitin, kaempferol, morin, myricetin, haringenin, or quercetin to human liver microsomes inhibited the hydroxylation of benzo(a)pyrene. In contrast to these results, the addition of flavone, nobiletin, tangeretin, or 7,8-benzoflavone to human liver microsomes caused a many-fold stimulation in the hydroxylation of benzo(a)pyren…	['/SRP:/ Immediate first aid: Ensure that adequate decontamination has been carried out. If patient is not breathing, start artificial respiration, preferably with a demand valve resuscitator, bag-valve-mask device, or pocket mask, as trained. Perform CPR if necessary. Immediately flush contaminated eyes with gently flowing water. Do not induce vomiting. If vomiting occurs, lean patient forward o…	['/EPIDEMIOLOGY STUDIES/ ... The flavonoids quercetin, kaempferol, myricetin, apigenin, and luteolin /were measured/ in foods and ... flavonoid intake in 1985 /was assessed. by dietary history in 738 men aged 65-84 years without a history of cancer, who were then followed for five years. Mean flavonoid intake was 25.9 mg/day. The major sources of flavonoid intake were tea at 61% and vegetables an…	['/LABORATORY ANIMALS: Chronic Exposure or Carcinogenicity/ ... Treatment of preweanling mice with 1/7, 2/7 and 4/7 of the total dose of ellagic acid (300 nmol), robinetin (1400 nmol), myricetin (1400 nmol) or quercetin (1400 nmol) i.p. on their first, eighth and fifteenth day of life, respectively, did not cause the formation of tumors in animals that were killed 9-11 months later...', "/GENOTOX…	['LD50 Mouse intraperitoneal 1410 mg/kg']
Calycosin	0.758	5281672					['... Addition of apigenin, chrysin, fisetin, flavonone, galangin, hesperitin, kaempferol, morin, myricetin, haringenin, or quercetin to human liver microsomes inhibited the hydroxylation of benzo(a)pyrene. In contrast to these results, the addition of flavone, nobiletin, tangeretin, or 7,8-benzoflavone to human liver microsomes caused a many-fold stimulation in the hydroxylation of benzo(a)pyren…	['/SRP:/ Immediate first aid: Ensure that adequate decontamination has been carried out. If patient is not breathing, start artificial respiration, preferably with a demand valve resuscitator, bag-valve-mask device, or pocket mask, as trained. Perform CPR if necessary. Immediately flush contaminated eyes with gently flowing water. Do not induce vomiting. If vomiting occurs, lean patient forward o…	['/EPIDEMIOLOGY STUDIES/ ... The flavonoids quercetin, kaempferol, myricetin, apigenin, and luteolin /were measured/ in foods and ... flavonoid intake in 1985 /was assessed. by dietary history in 738 men aged 65-84 years without a history of cancer, who were then followed for five years. Mean flavonoid intake was 25.9 mg/day. The major sources of flavonoid intake were tea at 61% and vegetables an…	['/LABORATORY ANIMALS: Chronic Exposure or Carcinogenicity/ ... Treatment of preweanling mice with 1/7, 2/7 and 4/7 of the total dose of ellagic acid (300 nmol), robinetin (1400 nmol), myricetin (1400 nmol) or quercetin (1400 nmol) i.p. on their first, eighth and fifteenth day of life, respectively, did not cause the formation of tumors in animals that were killed 9-11 months later...', "/GENOTOX…	['LD50 Mouse intraperitoneal 1410 mg/kg']
Calycosin	0.758	5281672					['... Addition of apigenin, chrysin, fisetin, flavonone, galangin, hesperitin, kaempferol, morin, myricetin, haringenin, or quercetin to human liver microsomes inhibited the hydroxylation of benzo(a)pyrene. In contrast to these results, the addition of flavone, nobiletin, tangeretin, or 7,8-benzoflavone to human liver microsomes caused a many-fold stimulation in the hydroxylation of benzo(a)pyren…	['/SRP:/ Immediate first aid: Ensure that adequate decontamination has been carried out. If patient is not breathing, start artificial respiration, preferably with a demand valve resuscitator, bag-valve-mask device, or pocket mask, as trained. Perform CPR if necessary. Immediately flush contaminated eyes with gently flowing water. Do not induce vomiting. If vomiting occurs, lean patient forward o…	['/EPIDEMIOLOGY STUDIES/ ... The flavonoids quercetin, kaempferol, myricetin, apigenin, and luteolin /were measured/ in foods and ... flavonoid intake in 1985 /was assessed. by dietary history in 738 men aged 65-84 years without a history of cancer, who were then followed for five years. Mean flavonoid intake was 25.9 mg/day. The major sources of flavonoid intake were tea at 61% and vegetables an…	['/LABORATORY ANIMALS: Chronic Exposure or Carcinogenicity/ ... Treatment of preweanling mice with 1/7, 2/7 and 4/7 of the total dose of ellagic acid (300 nmol), robinetin (1400 nmol), myricetin (1400 nmol) or quercetin (1400 nmol) i.p. on their first, eighth and fifteenth day of life, respectively, did not cause the formation of tumors in animals that were killed 9-11 months later...', "/GENOTOX…	['LD50 Mouse intraperitoneal 1410 mg/kg']
Calycosin	0.755	5281616	[]
Calycosin	0.755	5280863					['It has been reported that tamoxifen is a substrate of P-glycoprotein (P-gp) and microsomal cytochrome P450 (CYP) 3A, and kaempferol is an inhibitor of P-gp and CYP3A. Hence, it could be expected that kaempferol would affect the pharmacokinetics of tamoxifen. Thus, tamoxifen was administered orally (10 mg/kg) without or with oral kaempferol (2.5 and 10 mg/kg). In the presence of kaempferol, the …	['/SRP:/ Immediate first aid: Ensure that adequate decontamination has been carried out. If patient is not breathing, start artificial respiration, preferably with a demand valve resuscitator, bag-valve-mask device, or pocket mask, as trained. Perform CPR if necessary. Immediately flush contaminated eyes with gently flowing water. Do not induce vomiting. If vomiting occurs, lean patient forward o…	['/ALTERNATIVE and IN VITRO TESTS/ Dietary flavonoids have attracted a great deal of attention as agents for preventing estrogen-related diseases, such as postmenopausal symptoms, and for reducing the risk of estrogen-dependent cancer. Kaempferol is one of the most commonly found dietary phytoestrogen. The aim of this study was to investigate the estrogenic and/or antiestrogenic effect of kaempfe…	['/LABORATORY ANIMALS: Subchronic or Prechronic Exposure/ Sprague Dawley/ rats were ovariectomized (OVx) along with sham-operated rats and left for 4 weeks. Daily oral administration of K (5 mg/kg body weight) was then started to one group of OVx rats, and continued for 10 weeks. Kaempferol levels were found to be 0.311 and 0.838 nM at the end of 4 and 10 weeks, respectively. Kaempferol exhibited…		['... UDP-glucuronosyltransferase 1A3 variants have an altered glucuronidation activity toward quercetin, luteolin, and kaempferol and may alter human susceptibility to flavonoid exposure.']															['Kaempferol', 'Group 3: Not classifiable as to its carcinogenicity to humans', 'Volume 31: (1983) Some Food Additives, Feed Additives and Naturally Occurring Substances']
Calycosin	0.755	5281616	[]
Calycosin	0.755	5280863					['It has been reported that tamoxifen is a substrate of P-glycoprotein (P-gp) and microsomal cytochrome P450 (CYP) 3A, and kaempferol is an inhibitor of P-gp and CYP3A. Hence, it could be expected that kaempferol would affect the pharmacokinetics of tamoxifen. Thus, tamoxifen was administered orally (10 mg/kg) without or with oral kaempferol (2.5 and 10 mg/kg). In the presence of kaempferol, the …	['/SRP:/ Immediate first aid: Ensure that adequate decontamination has been carried out. If patient is not breathing, start artificial respiration, preferably with a demand valve resuscitator, bag-valve-mask device, or pocket mask, as trained. Perform CPR if necessary. Immediately flush contaminated eyes with gently flowing water. Do not induce vomiting. If vomiting occurs, lean patient forward o…	['/ALTERNATIVE and IN VITRO TESTS/ Dietary flavonoids have attracted a great deal of attention as agents for preventing estrogen-related diseases, such as postmenopausal symptoms, and for reducing the risk of estrogen-dependent cancer. Kaempferol is one of the most commonly found dietary phytoestrogen. The aim of this study was to investigate the estrogenic and/or antiestrogenic effect of kaempfe…	['/LABORATORY ANIMALS: Subchronic or Prechronic Exposure/ Sprague Dawley/ rats were ovariectomized (OVx) along with sham-operated rats and left for 4 weeks. Daily oral administration of K (5 mg/kg body weight) was then started to one group of OVx rats, and continued for 10 weeks. Kaempferol levels were found to be 0.311 and 0.838 nM at the end of 4 and 10 weeks, respectively. Kaempferol exhibited…		['... UDP-glucuronosyltransferase 1A3 variants have an altered glucuronidation activity toward quercetin, luteolin, and kaempferol and may alter human susceptibility to flavonoid exposure.']															['Kaempferol', 'Group 3: Not classifiable as to its carcinogenicity to humans', 'Volume 31: (1983) Some Food Additives, Feed Additives and Naturally Occurring Substances']
Calycosin	0.755	5281616	[]
Calycosin	0.755	5280863					['It has been reported that tamoxifen is a substrate of P-glycoprotein (P-gp) and microsomal cytochrome P450 (CYP) 3A, and kaempferol is an inhibitor of P-gp and CYP3A. Hence, it could be expected that kaempferol would affect the pharmacokinetics of tamoxifen. Thus, tamoxifen was administered orally (10 mg/kg) without or with oral kaempferol (2.5 and 10 mg/kg). In the presence of kaempferol, the …	['/SRP:/ Immediate first aid: Ensure that adequate decontamination has been carried out. If patient is not breathing, start artificial respiration, preferably with a demand valve resuscitator, bag-valve-mask device, or pocket mask, as trained. Perform CPR if necessary. Immediately flush contaminated eyes with gently flowing water. Do not induce vomiting. If vomiting occurs, lean patient forward o…	['/ALTERNATIVE and IN VITRO TESTS/ Dietary flavonoids have attracted a great deal of attention as agents for preventing estrogen-related diseases, such as postmenopausal symptoms, and for reducing the risk of estrogen-dependent cancer. Kaempferol is one of the most commonly found dietary phytoestrogen. The aim of this study was to investigate the estrogenic and/or antiestrogenic effect of kaempfe…	['/LABORATORY ANIMALS: Subchronic or Prechronic Exposure/ Sprague Dawley/ rats were ovariectomized (OVx) along with sham-operated rats and left for 4 weeks. Daily oral administration of K (5 mg/kg body weight) was then started to one group of OVx rats, and continued for 10 weeks. Kaempferol levels were found to be 0.311 and 0.838 nM at the end of 4 and 10 weeks, respectively. Kaempferol exhibited…		['... UDP-glucuronosyltransferase 1A3 variants have an altered glucuronidation activity toward quercetin, luteolin, and kaempferol and may alter human susceptibility to flavonoid exposure.']															['Kaempferol', 'Group 3: Not classifiable as to its carcinogenicity to humans', 'Volume 31: (1983) Some Food Additives, Feed Additives and Naturally Occurring Substances']
DFV	0.998	68071	[]
DFV	0.998	68071	[]
DFV	0.982	72936	[]
DFV	0.982	72936	[]
DFV	0.759	15008	[]
DFV	0.759	15008	[]
DFV	0.737	2066126	[]
DFV	0.737	2066126	[]
DFV	0.662	2466	[]	['The LD50 in rat following oral and intraperitoneal administration is 3370 mg/kg and 805 mg/kg, respectively [MSDS]. Subcutaneous LD50 in mouse is >5000 mg/kg [MSDS]. Mild skin irritation was seen in rabbits following dermal application of 750 mg/30d(l) [MSDS]. Non-steroidal anti-inflammatory drug (NSAID) overdose may produce nausea, vomiting, indigestion and upper abdominal pain. Other effects …									['No data available.']
DFV	0.662	2466	[]	['The LD50 in rat following oral and intraperitoneal administration is 3370 mg/kg and 805 mg/kg, respectively [MSDS]. Subcutaneous LD50 in mouse is >5000 mg/kg [MSDS]. Mild skin irritation was seen in rabbits following dermal application of 750 mg/30d(l) [MSDS]. Non-steroidal anti-inflammatory drug (NSAID) overdose may produce nausea, vomiting, indigestion and upper abdominal pain. Other effects …									['No data available.']
Gancaonin A	0.914	5281650					['Altered membrane integrity and inflammation play a key role in cardiovascular damage. /The authors/ investigated the salubrious effect of exogenously administered alpha-mangostin against beta-adrenergic cathecolamine-induced cardiovascular toxicity with special reference to membrane ATPases, lysosomal hydrolases and inflammatory mediators TNF-alpha and Cyclooxygenase-2 (COX-2) expressions in al…	['/SRP:/ Immediate first aid: Ensure that adequate decontamination has been carried out. If patient is not breathing, start artificial respiration, preferably with a demand valve resuscitator, bag-valve-mask device, or pocket mask, as trained. Perform CPR if necessary. Immediately flush contaminated eyes with gently flowing water. Do not induce vomiting. If vomiting occurs, lean patient forward o…	['/ALTERNATIVE and IN VITRO TESTS/ /The authors/ examined the effects of six xanthones from the pericarps of mangosteen, Garcinia mangostana, on the cell growth inhibition of human leukemia cell line HL60. All xanthones displayed growth inhibitory effects. Among them, alpha-mangostin showed complete inhibition at 10 uM through the induction of apoptosis.', '/ALTERNATIVE and IN VITRO TESTS/ The ox…	['/LABORATORY ANIMALS: Subchronic or Prechronic Exposure/ There is a need to characterize promising dietary agents for chemoprevention and therapy of prostate cancer (PCa). /The authors/ examined the anticancer effect of a-mangostin, derived from the mangosteen fruit, in human PCa cells and its role in targeting cell cycle-related proteins involved in prostate carcinogenesis. Using an 3-(4,5-dime…
Gancaonin A	0.62	5280442	[]
Gancaonin B	0.933	5281650					['Altered membrane integrity and inflammation play a key role in cardiovascular damage. /The authors/ investigated the salubrious effect of exogenously administered alpha-mangostin against beta-adrenergic cathecolamine-induced cardiovascular toxicity with special reference to membrane ATPases, lysosomal hydrolases and inflammatory mediators TNF-alpha and Cyclooxygenase-2 (COX-2) expressions in al…	['/SRP:/ Immediate first aid: Ensure that adequate decontamination has been carried out. If patient is not breathing, start artificial respiration, preferably with a demand valve resuscitator, bag-valve-mask device, or pocket mask, as trained. Perform CPR if necessary. Immediately flush contaminated eyes with gently flowing water. Do not induce vomiting. If vomiting occurs, lean patient forward o…	['/ALTERNATIVE and IN VITRO TESTS/ /The authors/ examined the effects of six xanthones from the pericarps of mangosteen, Garcinia mangostana, on the cell growth inhibition of human leukemia cell line HL60. All xanthones displayed growth inhibitory effects. Among them, alpha-mangostin showed complete inhibition at 10 uM through the induction of apoptosis.', '/ALTERNATIVE and IN VITRO TESTS/ The ox…	['/LABORATORY ANIMALS: Subchronic or Prechronic Exposure/ There is a need to characterize promising dietary agents for chemoprevention and therapy of prostate cancer (PCa). /The authors/ examined the anticancer effect of a-mangostin, derived from the mangosteen fruit, in human PCa cells and its role in targeting cell cycle-related proteins involved in prostate carcinogenesis. Using an 3-(4,5-dime…
Gancaonin B	0.637	5281612						['/SRP:/ Immediate first aid: Ensure that adequate decontamination has been carried out. If patient is not breathing, start artificial respiration, preferably with a demand valve resuscitator, bag-valve-mask device, or pocket mask, as trained. Perform CPR if necessary. Immediately flush contaminated eyes with gently flowing water. Do not induce vomiting. If vomiting occurs, lean patient forward o…	['/ALTERNATIVE and IN VITRO TESTS/ The aim of this study was to assess the effects of diosmetin and hesperetin, two flavonoids present in various medicinal products, on CYP2C8 activity of human liver microsomes using paclitaxel oxidation to 6alpha-hydroxy-paclitaxel as a probe reaction. Diosmetin and hesperetin inhibited 6alpha-hydroxy-paclitaxel production in a concentration-dependent manner, di…	['/LABORATORY ANIMALS: Subchronic or Prechronic Exposure/ The new natural flavonoid compounds - diosmetin 7-O-beta-L-arabinofuranosyl (1 /to/ 2) beta-D-apiofuranoside (1) and diosmetin 7-O-beta-D-apiofuranoside (2) - were isolated from the acetone extract of date fruits epicarp belonging to family Arecaceae (Palmae). Elucidation of their chemical structures was determined by different spectroscop…
Gancaonin G	0.885	5281650					['Altered membrane integrity and inflammation play a key role in cardiovascular damage. /The authors/ investigated the salubrious effect of exogenously administered alpha-mangostin against beta-adrenergic cathecolamine-induced cardiovascular toxicity with special reference to membrane ATPases, lysosomal hydrolases and inflammatory mediators TNF-alpha and Cyclooxygenase-2 (COX-2) expressions in al…	['/SRP:/ Immediate first aid: Ensure that adequate decontamination has been carried out. If patient is not breathing, start artificial respiration, preferably with a demand valve resuscitator, bag-valve-mask device, or pocket mask, as trained. Perform CPR if necessary. Immediately flush contaminated eyes with gently flowing water. Do not induce vomiting. If vomiting occurs, lean patient forward o…	['/ALTERNATIVE and IN VITRO TESTS/ /The authors/ examined the effects of six xanthones from the pericarps of mangosteen, Garcinia mangostana, on the cell growth inhibition of human leukemia cell line HL60. All xanthones displayed growth inhibitory effects. Among them, alpha-mangostin showed complete inhibition at 10 uM through the induction of apoptosis.', '/ALTERNATIVE and IN VITRO TESTS/ The ox…	['/LABORATORY ANIMALS: Subchronic or Prechronic Exposure/ There is a need to characterize promising dietary agents for chemoprevention and therapy of prostate cancer (PCa). /The authors/ examined the anticancer effect of a-mangostin, derived from the mangosteen fruit, in human PCa cells and its role in targeting cell cycle-related proteins involved in prostate carcinogenesis. Using an 3-(4,5-dime…
Gancaonin H	0.72	5281650					['Altered membrane integrity and inflammation play a key role in cardiovascular damage. /The authors/ investigated the salubrious effect of exogenously administered alpha-mangostin against beta-adrenergic cathecolamine-induced cardiovascular toxicity with special reference to membrane ATPases, lysosomal hydrolases and inflammatory mediators TNF-alpha and Cyclooxygenase-2 (COX-2) expressions in al…	['/SRP:/ Immediate first aid: Ensure that adequate decontamination has been carried out. If patient is not breathing, start artificial respiration, preferably with a demand valve resuscitator, bag-valve-mask device, or pocket mask, as trained. Perform CPR if necessary. Immediately flush contaminated eyes with gently flowing water. Do not induce vomiting. If vomiting occurs, lean patient forward o…	['/ALTERNATIVE and IN VITRO TESTS/ /The authors/ examined the effects of six xanthones from the pericarps of mangosteen, Garcinia mangostana, on the cell growth inhibition of human leukemia cell line HL60. All xanthones displayed growth inhibitory effects. Among them, alpha-mangostin showed complete inhibition at 10 uM through the induction of apoptosis.', '/ALTERNATIVE and IN VITRO TESTS/ The ox…	['/LABORATORY ANIMALS: Subchronic or Prechronic Exposure/ There is a need to characterize promising dietary agents for chemoprevention and therapy of prostate cancer (PCa). /The authors/ examined the anticancer effect of a-mangostin, derived from the mangosteen fruit, in human PCa cells and its role in targeting cell cycle-related proteins involved in prostate carcinogenesis. Using an 3-(4,5-dime…
Glabranin	0.992	68071	[]
Glabranin	0.863	6449266	[]
Glabranin	0.838	2313594	[]
Glabranin	0.787	838793	[]
Glabranin	0.725	5284592	[]	['Symptoms of overdose include difficulty in breathing, hallucinations, mental changes (severe), nervousness or anxiety (severe). Monkeys treated with Nabilone at doses as high as 2mg/kg/day for a year experienced no significant adverse events. This result contrasts with the finding in a planned 1-year dog study that was prematurely terminated because of deaths associated with convulsions in dogs…	['nabilone', 'No-DILI-Concern', 'No match', 'M Chen, V Vijay, Q Shi, Z Liu, H Fang, W Tong. FDA-Approved Drug Labeling for the Study of Drug-Induced Liver Injury, Drug Discovery Today, 16(15-16):697-703, 2011. PMID:21624500 DOI:10.1016/j.drudis.2011.05.007']															['Serum aminotransferase elevations during nabilone therapy are not common, generally mild and similar in to the rate in controls who are receiving cancer chemotherapy. There have been no convincing cases of clinically apparent liver injury attributable to nabilone published in the literature and, thus, significant liver injury from nabilone must be exceeding rare, if it occurs at all.']
Glabranin	0.703	16078	[]	["IDENTIFICATION AND USE: delta 9-tetrahydrocannabinol (THC, dronabinol) is light yellow resinous oil. This is a Schedule I controlled substance in the USA. The only legal medical application for marijuana is to reduce the adverse effects of chemotherapy for cancer patients, some patients have been given THC to reduce the pressure in the eye from glaucoma. HUMAN STUDIES: An oral dose of 20 mg of …	['marinol', 'Ambiguous DILI-concern', '3', 'Adverse reactions', 'M Chen, V Vijay, Q Shi, Z Liu, H Fang, W Tong. FDA-Approved Drug Labeling for the Study of Drug-Induced Liver Injury, Drug Discovery Today, 16(15-16):697-703, 2011. PMID:21624500 DOI:10.1016/j.drudis.2011.05.007']		['The cannabinoid receptor agonist delta(9)-tetrahydrocannabinol (THC) enhances the antinociceptive effects of u-opioid receptor agonists, raising the possibility of using a combination of THC and opioids for treating pain. This study examined the effects of noncontingent and contingent administration of THC on intravenous heroin self-administration in rhesus monkeys. Self-administration of diffe…	['A potentially serious oral ingestion, if recent, should be managed with gut decontamination. In unconscious patients with a secure airway, instill activated charcoal via a nasogastric tube. A saline cathartic or sorbitol may be added to the first dose of activated charcoal. Patients experiencing depressive, hallucinatory or psychotic reactions should be placed in a quiet area and offered reassu…	['/HUMAN EXPOSURE STUDIES/ In a study of the pharmacodynamics of chronic dronabinol exposure, healthy male volunteers (N=12) received 210 mg/day dronabinol, administered orally in divided doses, for 16 days. An initial tachycardia induced by dronabinol was replaced successively by normal sinus rhythm and then bradycardia. A decrease in supine blood pressure, made worse by standing, was also obser…	['/LABORATORY ANIMALS: Acute Exposure/ The effects of delta-9-tetrahydrocannabinol were assessed on identified hippocampal sensory evoked potentials obtained from rats during performance of a two-tone discrimination task. Techniques which analyzed the trial-to-trial sequential and serial dependence underlying the variance in evoked potential amplitude were utilized. Waveforms of averaged tone-evo…	['LD50 Rat male oral 1270 mg/kg', 'LD50 Rat female oral 730 mg/kg', 'LD50 Rat male oral 800 mg/kg (sesame oil emulsion)', 'LD50 Rat male iv 35.5 mg/kg (sesame oil emulsion)', 'For more Non-Human Toxicity Values (Complete) data for delta 9-Tetrahydrocannabinol (12 total), please visit the HSDB record page.']	['Seizure and seizure-like activity have been reported in patients receiving dronabinol capsules during marketed use of the drug and in clinical trials. Dronabinol capsules should be used with caution in patients with a history of seizure disorder because dronabinol capsules may lower the seizure threshold. A causal relationship between dronabinol capsules and these events has not been establishe…	['The plasma protein binding of dronabinol and its metabolites is approximately 97%.']			['LD50; Species: Danio rerio (Zebra danio) embryo 10 stage; Conditions: freshwater, static; Concentration: 2000-5000 ug/L for 6-9 days /99.5% purity formulation/']	["/AQUATIC SPECIES/ Delta-9-tetrahydrocannabinol ((-)delta 9 THC), the primary psychoactive cannabinoid in marihuana, reduces the fertilizing capacity of sea urchin sperm by blocking the acrosome reaction that normally is stimulated by a specific ligand in the egg's jelly coat. The bicyclic synthetic cannabinoid [3H]CP-55,940 has been used as a ligand to demonstrate the presence of a cannabinoid …	['EPA has released the Interactive Chemical Safety for Sustainability (iCSS) Dashboard. The iCSS Dashboard provides an interactive tool to explore rapid, automated (or in vitro high-throughput) chemical screening data generated by the Toxicity Forecaster (ToxCast) project and the federal Toxicity Testing in the 21st century (Tox21) collaboration. /The title compound was tested by ToxCast and/or T…		['Serum aminotransferase elevations during dronabinol therapy were reported to occur in 6% of treated patients compared to 4.3% in controls who receiving cancer chemotherapy. The aminotransferase elevations were transient, mild-to-moderate in severity, and not associated with symptoms or jaundice. There have been no convincing cases of clinically apparent liver injury attributable to dronabinol p…	['... Male and female F344/N rats and B6C3F1 mice received THC (97% pure) in corn oil by gavage for ... 2 yr. ... 2 YEAR STUDY IN RATS: Groups of 62 vehicle control male rats, 60 low dose male rats, 70 mid and high dose male rats, and 60 female rats were administered 0, 12.5, 25, or 50 mg THC/kg body weight in corn oil by gavage for 104 to 105 wk. ... 2 YEAR STUDY IN MICE: Groups of 62 vehicle co…										['The estimated lethal human dose of intravenous dronabinol is 30 mg/kg (2100 mg/70 kg).']			['Neurotoxin - Other CNS neurotoxin']
Glabridin	0.685	10337211	[]
Glepidotin A	0.879	5281654	[]
Glepidotin A	0.856	5280442	[]
Glepidotin A	0.805	5320693	[]
Glepidotin A	0.792	5281612						['/SRP:/ Immediate first aid: Ensure that adequate decontamination has been carried out. If patient is not breathing, start artificial respiration, preferably with a demand valve resuscitator, bag-valve-mask device, or pocket mask, as trained. Perform CPR if necessary. Immediately flush contaminated eyes with gently flowing water. Do not induce vomiting. If vomiting occurs, lean patient forward o…	['/ALTERNATIVE and IN VITRO TESTS/ The aim of this study was to assess the effects of diosmetin and hesperetin, two flavonoids present in various medicinal products, on CYP2C8 activity of human liver microsomes using paclitaxel oxidation to 6alpha-hydroxy-paclitaxel as a probe reaction. Diosmetin and hesperetin inhibited 6alpha-hydroxy-paclitaxel production in a concentration-dependent manner, di…	['/LABORATORY ANIMALS: Subchronic or Prechronic Exposure/ The new natural flavonoid compounds - diosmetin 7-O-beta-L-arabinofuranosyl (1 /to/ 2) beta-D-apiofuranoside (1) and diosmetin 7-O-beta-D-apiofuranoside (2) - were isolated from the acetone extract of date fruits epicarp belonging to family Arecaceae (Palmae). Elucidation of their chemical structures was determined by different spectroscop…
Glepidotin A	0.673	5281650					['Altered membrane integrity and inflammation play a key role in cardiovascular damage. /The authors/ investigated the salubrious effect of exogenously administered alpha-mangostin against beta-adrenergic cathecolamine-induced cardiovascular toxicity with special reference to membrane ATPases, lysosomal hydrolases and inflammatory mediators TNF-alpha and Cyclooxygenase-2 (COX-2) expressions in al…	['/SRP:/ Immediate first aid: Ensure that adequate decontamination has been carried out. If patient is not breathing, start artificial respiration, preferably with a demand valve resuscitator, bag-valve-mask device, or pocket mask, as trained. Perform CPR if necessary. Immediately flush contaminated eyes with gently flowing water. Do not induce vomiting. If vomiting occurs, lean patient forward o…	['/ALTERNATIVE and IN VITRO TESTS/ /The authors/ examined the effects of six xanthones from the pericarps of mangosteen, Garcinia mangostana, on the cell growth inhibition of human leukemia cell line HL60. All xanthones displayed growth inhibitory effects. Among them, alpha-mangostin showed complete inhibition at 10 uM through the induction of apoptosis.', '/ALTERNATIVE and IN VITRO TESTS/ The ox…	['/LABORATORY ANIMALS: Subchronic or Prechronic Exposure/ There is a need to characterize promising dietary agents for chemoprevention and therapy of prostate cancer (PCa). /The authors/ examined the anticancer effect of a-mangostin, derived from the mangosteen fruit, in human PCa cells and its role in targeting cell cycle-related proteins involved in prostate carcinogenesis. Using an 3-(4,5-dime…
Glepidotin B	0.988	10337211	[]
Glepidotin B	0.983	439533	[]
Glepidotin B	0.979	161557	[]
Glepidotin B	0.972	72936	[]
Glepidotin B	0.937	73160																		['In premarketing clinical trials, serum aminotransferase elevations occurred in up to 10% of patients on flavocoxid therapy, but elevations above 3 times the upper limit of normal occurred in only 1% to 2% of recipients. Since its release, however, there have been several reports of clinically apparent acute liver injury attributed to flavocoxid. Most cases have occurred in women, who perhaps ar…
Glepidotin B	0.93	72276	[]
Glepidotin B	0.928	9064																		['In premarketing clinical trials, serum aminotransferase elevations occurred in up to 10% of patients on flavocoxid therapy, but elevations above 3 times the upper limit of normal occurred in only 1% to 2% of recipients. Since its release, however, there have been several reports of clinically apparent acute liver injury attributed to flavocoxid. Most cases have occurred in women, who perhaps ar…
Glepidotin B	0.927	1203																		['In premarketing clinical trials, serum aminotransferase elevations occurred in up to 10% of patients on flavocoxid therapy, but elevations above 3 times the upper limit of normal occurred in only 1% to 2% of recipients. Since its release, however, there have been several reports of clinically apparent acute liver injury attributed to flavocoxid. Most cases have occurred in women, who perhaps ar…
Glepidotin B	0.75	3969	[]
Glepidotin B	0.667	4932	[]	['Symptoms of propafenone overdose (usually most severe within the first 3 hours) may include convulsions (rarely), heartbeat irregularities, low blood pressure, and sleepiness.']	['propafenone', 'Less-DILI-Concern', '3', 'Adverse reactions', 'M Chen, V Vijay, Q Shi, Z Liu, H Fang, W Tong. FDA-Approved Drug Labeling for the Study of Drug-Induced Liver Injury, Drug Discovery Today, 16(15-16):697-703, 2011. PMID:21624500 DOI:10.1016/j.drudis.2011.05.007']		['Although specific pharmacokinetic drug interaction studies are not available, the manufacturer of propafenone states that the drug should not be used concomitantly with other drugs that prolong the QT interval, including certain phenothiazines, cisapride, bepridil (not currently commercially available in the US), tricyclic antidepressant agents, or macrolides.', 'Although specific pharmacokinet…	["Intoxication caused by propafenone is very rare, and there are no known detailed epidemiological studies. We present the clinical manifestation of severe propafenone intoxication successfully treated in a 17 year-old male. He was brought to the Intensive Care Unit after he had taken 3.0 g propafenone. The main clinical findings included: sudden cardiac arrest, coma, hypotension, left ventricula…	["/SIGNS AND SYMPTOMS/ In general, overdosage of propafenone may be expected to produce effects that are extensions of the drug's pharmacologic effects, particularly those involving cardiac conduction and function and the CNS. Overdosage of propafenone may result in nausea and/or vomiting, hypotension, somnolence, bradycardia, intra-atrial and intraventricular conduction disturbances, and in rare…	['/LABORATORY ANIMALS: Subchronic or Prechronic Exposure/ Renal changes have been observed in the rat following 6 months of oral administration of propafenone hydrochloride at doses of 180 and 360 mg/kg/day (about 2 and 4 times, respectively, the maximum recommended human daily dose (MRHD) on a mg/sq m basis). Both inflammatory and non-inflammatory changes in the renal tubules, with accompanying …	['LD50 Dogt iv 10 mg/kg /Propafenone hydrochloride/', 'LD50 Rat iv 18,800 ug/kg /Propafenone hydrochloride/', 'LD50 Rat oral 700 mg/kg /Propafenone hydrochloride/']	['Propafenone is extensively metabolized in the liver, and dosage should be reduced substantially in patients with impaired hepatic function. The drug also should be used with caution in patients with renal dysfunction since a considerable portion of the dose is excreted in urine as active metabolites.', 'Propafenone (immediate-release formulation) is contraindicated in patients with uncontrolled…	['97%']							['In clinical trials, propafenone was associated with a low rate of serum aminotransferase and alkaline phosphatase elevations. Since its approval and more widescale use, propafenone has been linked to rare instances of clinically apparent liver injury, at least a dozen cases of which have been reported in the literature. Patients usually present with symptoms of jaundice and pruritus 2 to 8 week…
Glyasperin C	0.845	10337211	[]
Glycyrol	0.92	5281650					['Altered membrane integrity and inflammation play a key role in cardiovascular damage. /The authors/ investigated the salubrious effect of exogenously administered alpha-mangostin against beta-adrenergic cathecolamine-induced cardiovascular toxicity with special reference to membrane ATPases, lysosomal hydrolases and inflammatory mediators TNF-alpha and Cyclooxygenase-2 (COX-2) expressions in al…	['/SRP:/ Immediate first aid: Ensure that adequate decontamination has been carried out. If patient is not breathing, start artificial respiration, preferably with a demand valve resuscitator, bag-valve-mask device, or pocket mask, as trained. Perform CPR if necessary. Immediately flush contaminated eyes with gently flowing water. Do not induce vomiting. If vomiting occurs, lean patient forward o…	['/ALTERNATIVE and IN VITRO TESTS/ /The authors/ examined the effects of six xanthones from the pericarps of mangosteen, Garcinia mangostana, on the cell growth inhibition of human leukemia cell line HL60. All xanthones displayed growth inhibitory effects. Among them, alpha-mangostin showed complete inhibition at 10 uM through the induction of apoptosis.', '/ALTERNATIVE and IN VITRO TESTS/ The ox…	['/LABORATORY ANIMALS: Subchronic or Prechronic Exposure/ There is a need to characterize promising dietary agents for chemoprevention and therapy of prostate cancer (PCa). /The authors/ examined the anticancer effect of a-mangostin, derived from the mangosteen fruit, in human PCa cells and its role in targeting cell cycle-related proteins involved in prostate carcinogenesis. Using an 3-(4,5-dime…
Glycyrrhiza flavonol A	0.886	5281654	[]
Glycyrrhiza flavonol A	0.846	5280442	[]
Glycyrrhiza flavonol A	0.839	5280459	[]							['QUERCITRIN WAS ASSAYED FOR MUTAGENICITY IN SALMONELLA/(RAT LIVER) MICROSOMAL ACTIVATION SYSTEM & WAS MUTAGENIC IN HISTIDINE REVERSION SYSTEM WITH FRAMESHIFT STRAIN TA98.', 'INFLAMMATORY DISEASE WAS SIMULATED BY INJECTION OF PLASMA KININS, KALLIDIN & BRADYKININ, WHICH INCR CAPILLARY PERMEABILITY & LYMPH FLOW (EXCEPT IN LIVER & KIDNEY). QUERCITRIN INCR LYMPH SECRETION & ANTAGONIZED KALLIDIN EFFEC…
Glycyrrhiza flavonol A	0.836	5484010	[]
Glycyrrhiza flavonol A	0.818	5281672					['... Addition of apigenin, chrysin, fisetin, flavonone, galangin, hesperitin, kaempferol, morin, myricetin, haringenin, or quercetin to human liver microsomes inhibited the hydroxylation of benzo(a)pyrene. In contrast to these results, the addition of flavone, nobiletin, tangeretin, or 7,8-benzoflavone to human liver microsomes caused a many-fold stimulation in the hydroxylation of benzo(a)pyren…	['/SRP:/ Immediate first aid: Ensure that adequate decontamination has been carried out. If patient is not breathing, start artificial respiration, preferably with a demand valve resuscitator, bag-valve-mask device, or pocket mask, as trained. Perform CPR if necessary. Immediately flush contaminated eyes with gently flowing water. Do not induce vomiting. If vomiting occurs, lean patient forward o…	['/EPIDEMIOLOGY STUDIES/ ... The flavonoids quercetin, kaempferol, myricetin, apigenin, and luteolin /were measured/ in foods and ... flavonoid intake in 1985 /was assessed. by dietary history in 738 men aged 65-84 years without a history of cancer, who were then followed for five years. Mean flavonoid intake was 25.9 mg/day. The major sources of flavonoid intake were tea at 61% and vegetables an…	['/LABORATORY ANIMALS: Chronic Exposure or Carcinogenicity/ ... Treatment of preweanling mice with 1/7, 2/7 and 4/7 of the total dose of ellagic acid (300 nmol), robinetin (1400 nmol), myricetin (1400 nmol) or quercetin (1400 nmol) i.p. on their first, eighth and fifteenth day of life, respectively, did not cause the formation of tumors in animals that were killed 9-11 months later...', "/GENOTOX…	['LD50 Mouse intraperitoneal 1410 mg/kg']
Glycyrrhiza flavonol A	0.813	5281612						['/SRP:/ Immediate first aid: Ensure that adequate decontamination has been carried out. If patient is not breathing, start artificial respiration, preferably with a demand valve resuscitator, bag-valve-mask device, or pocket mask, as trained. Perform CPR if necessary. Immediately flush contaminated eyes with gently flowing water. Do not induce vomiting. If vomiting occurs, lean patient forward o…	['/ALTERNATIVE and IN VITRO TESTS/ The aim of this study was to assess the effects of diosmetin and hesperetin, two flavonoids present in various medicinal products, on CYP2C8 activity of human liver microsomes using paclitaxel oxidation to 6alpha-hydroxy-paclitaxel as a probe reaction. Diosmetin and hesperetin inhibited 6alpha-hydroxy-paclitaxel production in a concentration-dependent manner, di…	['/LABORATORY ANIMALS: Subchronic or Prechronic Exposure/ The new natural flavonoid compounds - diosmetin 7-O-beta-L-arabinofuranosyl (1 /to/ 2) beta-D-apiofuranoside (1) and diosmetin 7-O-beta-D-apiofuranoside (2) - were isolated from the acetone extract of date fruits epicarp belonging to family Arecaceae (Palmae). Elucidation of their chemical structures was determined by different spectroscop…
Glycyrrhiza flavonol A	0.803	5280804	[]
Glycyrrhiza flavonol A	0.752	5280441	[]
Glycyrrhiza flavonol A	0.718	5280805	[]
Glypallichalcone	0.991	6063342	[]
Glypallichalcone	0.985	6123890	[]
Glypallichalcone	0.982	5346030	[]
Glypallichalcone	0.874	6449266	[]
Glypallichalcone	0.816	5354238	[]
Glypallichalcone	0.802	2313594	[]
Glypallichalcone	0.781	969516	[]	['In an acute oral toxicity study in mouse, LD50 was >2000 mg/kg [MSDS]. Single oral doses of curcumin at 1-5 g/kg bw induced no toxic effects in rats. There has been no cases of overdose reported.']			['Groundwater arsenic contamination has been a health hazard for West Bengal, India. Oxidative stress to DNA is recognized as an underlying mechanism of arsenic carcinogenicity. A phytochemical, curcumin, from turmeric appears to be potent antioxidant and antimutagenic agent. DNA damage prevention with curcumin could be an effective strategy to combat arsenic toxicity. This field trial in Chakdah…	['Emergency and supportive measures. Toxic effects of herbal medicines should be managed with the same approach taken with other ingestions. 1. Replace fluid losses caused by diarrhea or vomiting with IV crystalloid fluids. 2. Treat hypertension, tachycardia, and arrhythmias if they occur. 3. Treat anxiety, agitation, or seizures caused by stimulant herbs with IV benzodiazepines. 4. Maintain an o…	['/HUMAN EXPOSURE STUDIES/ Twenty-five patients with conditions indicating a high risk of malignancy were given diferuloylmethane (purity, 99.3%) for 3 months. The starting dose was 500 mg/day, which was increased stepwise to 1000, 2000, 4000, 8000 and finally 12 000 mg/day. The patients received regular followup, including physical examination, weekly hemogram, and measurement of blood electroly…	['/LABORATORY ANIMALS: Acute Exposure/ An acute toxicity study showed that mice treated with ...Zn(II)-curcumin (2 g/kg) manifested no abnormal signs./Zinc(II)-curcumin complex/', '/LABORATORY ANIMALS: Subchronic or Prechronic Exposure/ 100 mg/kg of curcumin admin orally for 6 consecutive days produced gastric ulceration in albino rats due to reduction in the mucin content of gastric juice.', '/L…	['LD50 Mice oral more than 2000 mg/kg bw /Solid lipid curcumin particle/', 'LD50 Rats oral more than 2000 mg/kg bw /Solid lipid curcumin particle/', 'LD50 Zebrafish embryo 7.5 uM (24 hr); LD50 Zebrafish larvae 5 uM (24 hr)', 'LD50 Mice oral more than 2000 mg/kg', 'LD50 Rats oral more than 5000 mg/kg /Curcumin oil/']		['No pharmacokinetic data available.']					['The following link will take the user to the National Toxicology Program (NTP) Test Agent Search Results page, which tabulates all of the "Standard Toxicology & Carcinogenesis Studies", "Developmental Studies", and "Genetic Toxicity Studies" performed with this chemical. Clicking on the "Testing Status" link will take the user to the status (i.e., in review, in progress, in preparation, on test…		['Both turmeric and curcumin were considered to be generally safe and for many years had not been linked to instances of liver injury in any consistent way. Studies of its use in various diseases showed low rates of transient and asymptomatic serum enzyme elevations during therapy, but without instances of clinically apparent acute liver injury. Indeed, turmeric was evaluated as a potential thera…	['2 YEAR STUDY IN RATS The exposure level selection for the 2-year study was based on the 13-week study, which showed that rats could tolerate diets containing up to 50,000 ppm. Groups of 60 male and 60 female F344/N rats were fed diets containing 2,000, 10,000, or 50,000 ppm turmeric, oleoresin for 104 (males) or 103 (females) weeks, which were estimated to deliver average daily doses of 80, 460…
Glypallichalcone	0.781	969516	[]	['In an acute oral toxicity study in mouse, LD50 was >2000 mg/kg [MSDS]. Single oral doses of curcumin at 1-5 g/kg bw induced no toxic effects in rats. There has been no cases of overdose reported.']			['Groundwater arsenic contamination has been a health hazard for West Bengal, India. Oxidative stress to DNA is recognized as an underlying mechanism of arsenic carcinogenicity. A phytochemical, curcumin, from turmeric appears to be potent antioxidant and antimutagenic agent. DNA damage prevention with curcumin could be an effective strategy to combat arsenic toxicity. This field trial in Chakdah…	['Emergency and supportive measures. Toxic effects of herbal medicines should be managed with the same approach taken with other ingestions. 1. Replace fluid losses caused by diarrhea or vomiting with IV crystalloid fluids. 2. Treat hypertension, tachycardia, and arrhythmias if they occur. 3. Treat anxiety, agitation, or seizures caused by stimulant herbs with IV benzodiazepines. 4. Maintain an o…	['/HUMAN EXPOSURE STUDIES/ Twenty-five patients with conditions indicating a high risk of malignancy were given diferuloylmethane (purity, 99.3%) for 3 months. The starting dose was 500 mg/day, which was increased stepwise to 1000, 2000, 4000, 8000 and finally 12 000 mg/day. The patients received regular followup, including physical examination, weekly hemogram, and measurement of blood electroly…	['/LABORATORY ANIMALS: Acute Exposure/ An acute toxicity study showed that mice treated with ...Zn(II)-curcumin (2 g/kg) manifested no abnormal signs./Zinc(II)-curcumin complex/', '/LABORATORY ANIMALS: Subchronic or Prechronic Exposure/ 100 mg/kg of curcumin admin orally for 6 consecutive days produced gastric ulceration in albino rats due to reduction in the mucin content of gastric juice.', '/L…	['LD50 Mice oral more than 2000 mg/kg bw /Solid lipid curcumin particle/', 'LD50 Rats oral more than 2000 mg/kg bw /Solid lipid curcumin particle/', 'LD50 Zebrafish embryo 7.5 uM (24 hr); LD50 Zebrafish larvae 5 uM (24 hr)', 'LD50 Mice oral more than 2000 mg/kg', 'LD50 Rats oral more than 5000 mg/kg /Curcumin oil/']		['No pharmacokinetic data available.']					['The following link will take the user to the National Toxicology Program (NTP) Test Agent Search Results page, which tabulates all of the "Standard Toxicology & Carcinogenesis Studies", "Developmental Studies", and "Genetic Toxicity Studies" performed with this chemical. Clicking on the "Testing Status" link will take the user to the status (i.e., in review, in progress, in preparation, on test…		['Both turmeric and curcumin were considered to be generally safe and for many years had not been linked to instances of liver injury in any consistent way. Studies of its use in various diseases showed low rates of transient and asymptomatic serum enzyme elevations during therapy, but without instances of clinically apparent acute liver injury. Indeed, turmeric was evaluated as a potential thera…	['2 YEAR STUDY IN RATS The exposure level selection for the 2-year study was based on the 13-week study, which showed that rats could tolerate diets containing up to 50,000 ppm. Groups of 60 male and 60 female F344/N rats were fed diets containing 2,000, 10,000, or 50,000 ppm turmeric, oleoresin for 104 (males) or 103 (females) weeks, which were estimated to deliver average daily doses of 80, 460…
Glyzaglabrin	0.96	5280961	[]				['Humans and wildlife are frequently exposed to mixtures of endocrine active-compounds (EAC). The objective of the present study was to investigate the potential of the phytoestrogen genistein to influence the reproductive developmental toxicity of the endocrine-active pesticide methoxychlor. Three levels of genistein (0, 300, or 800 ppm) and two levels of methoxychlor (0 or 800 ppm) were used in…		["/EPIDEMIOLOGY STUDIES/ ... The Study of Women's Health Across the Nation (SWAN), is a multiethnic, community based, longitudinal study of women aged 42 to 52 years at entry. Dietary isoflavone intakes were estimated from an interviewer-administered food frequency questionnaire at baseline. Intakes of genistein and daidzein were highly correlated (r = 0.98); therefore, analyses were conducted us…	['/LABORATORY ANIMALS: Acute Exposure/ Two acute studies were conducted in male and female 7-week-old Hanlbm Wistar rats and 8-week-old outbred Wistar Crl:(WI)BR rats. The Hanlbm Wistar rats were fed a genistein-free diet and the Wistar Crl:(WI)BR rats were fed standard animal diet. The rats were administered genistein (99.5-99.6% purity) in a single gavage dose of 2000 mg/kg bw and observed for …		['Despite the suggested benefits of phytoestrogens in lowering the risks of developing breast cancer, studies have shown that soy supplementation of the diet can induce estrogen-responsive gene products in nipple aspirates in premenopausal women with breast disease. Although breast cell proliferation was not evident in this study, the /Committee on Toxicity/ Working Group suggested that until fur…					['/BIRDS and MAMMALS/ ... /The authors/ orally dosed zebra finch chicks daily during their linear growth phase (days 5-11) with estradiol benzoate (EB), genistein, methoxychlor, or octylphenol, all dissolved or suspended in canola oil, or canola oil alone, as a vehicle control. On day 12, oviducts were removed, weighed and examined histologically. All doses of EB (0.1-1,000 nmol/g body weight), g…	['The following link will take the user to the National Toxicology Program (NTP) Test Agent Search Results page, which tabulates all of the "Standard Toxicology & Carcinogenesis Studies", "Developmental Studies", and "Genetic Toxicity Studies" performed with this chemical. Clicking on the "Testing Status" link will take the user to the status (i.e., in review, in progress, in preparation, on test…			['These studies were carried out as an interagency agreement between the National Environmental Health Science (NIEHS) and the National Center for Toxicology Research (NCTR) with the immunotoxicology component being the only portion conducted outside of the NCTR facility in Jefferson, Arkansas. Thus, the purpose of these reported studies was to determine the potential effects of genistein on the …
Glyzaglabrin	0.953	5281708	[]
Glyzaglabrin	0.943	5281804	[]
Glyzaglabrin	0.905	5281612						['/SRP:/ Immediate first aid: Ensure that adequate decontamination has been carried out. If patient is not breathing, start artificial respiration, preferably with a demand valve resuscitator, bag-valve-mask device, or pocket mask, as trained. Perform CPR if necessary. Immediately flush contaminated eyes with gently flowing water. Do not induce vomiting. If vomiting occurs, lean patient forward o…	['/ALTERNATIVE and IN VITRO TESTS/ The aim of this study was to assess the effects of diosmetin and hesperetin, two flavonoids present in various medicinal products, on CYP2C8 activity of human liver microsomes using paclitaxel oxidation to 6alpha-hydroxy-paclitaxel as a probe reaction. Diosmetin and hesperetin inhibited 6alpha-hydroxy-paclitaxel production in a concentration-dependent manner, di…	['/LABORATORY ANIMALS: Subchronic or Prechronic Exposure/ The new natural flavonoid compounds - diosmetin 7-O-beta-L-arabinofuranosyl (1 /to/ 2) beta-D-apiofuranoside (1) and diosmetin 7-O-beta-D-apiofuranoside (2) - were isolated from the acetone extract of date fruits epicarp belonging to family Arecaceae (Palmae). Elucidation of their chemical structures was determined by different spectroscop…
Glyzaglabrin	0.892	5281654	[]
Glyzaglabrin	0.81	5280442	[]
Glyzaglabrin	0.788	5281614	[]
Glyzaglabrin	0.781	5484010	[]
Glyzaglabrin	0.771	5280445	[]
Glyzaglabrin	0.763	5322065	[]
Glyzaglabrin	0.758	5280343					['In human myelogenous leukemia cells, quercetin was reported to arrest growth of the cell by an incr in the uptake of vincristine, a chemotherapeutic agent.', 'Quercetin binds, in vitro, to the DNA gyrase site in bacteria. Therefore, theoretically, it can serve as a competitive inhibitor to the quinolone antibiotics which also bind to this site ... Because of the theoretical risk of genotoxicity…	['/SRP:/ Immediate first aid: Ensure that adequate decontamination has been carried out. If patient is not breathing, start artificial respiration, preferably with a demand valve resuscitator, bag-valve-mask device, or pocket mask, as trained. Perform CPR if necessary. Immediately flush contaminated eyes with gently flowing water. Do not induce vomiting. If vomiting occurs, lean patient forward o…	['/HUMAN EXPOSURE STUDIES/ ... A double-blind, placebo-controlled study compared one gram daily of oral quercetin with placebo in 27 healthy subjects ... The study continued for 28 days, during which period subjects receiving quercetin achieved plasma quercetin level 23-fold higher than levels in those on placebo. The results showed no quercetin effect on serum total cholesterol, LDL-cholesterol,…	['/LABORATORY ANIMALS: Acute Exposure/ High-dose quercetin promoted mucus production and helped diminish the severity of gastric lesions in animals injured with abs ethanol. Thiobarbituric acid reactive substances in gastric mucosa, a measure of lipid peroxidation, was significantly decr by quercetin in ethanol-injured animals ...', '/LABORATORY ANIMALS: Subchronic or Prechronic Exposure/ ... /Th…	['LD50 Rat oral 161 mg/kg', 'LD50 Mouse iv 18 mg/kg', 'LD50 Mouse oral 160 mg/kg', 'LD50 Mouse sc 100 mg/kg']	['Precautions: Because of lack of long-term safety data, quercetin should be avoided by pregnant women and nursing mothers.']						['The following link will take the user to the National Toxicology Program (NTP) Test Agent Search Results page, which tabulates all of the "Standard Toxicology & Carcinogenesis Studies", "Developmental Studies", and "Genetic Toxicity Studies" performed with this chemical. Clicking on the "Testing Status" link will take the user to the status (i.e., in review, in progress, in preparation, on test…	['Evaluation: There is inadequate evidence in humans for the carcinogenicity of quercetin. There is limited evidence in experimental animals for the carcinogenicity of quercetin. Overall evaluation: Quercetin is not classifiable as to its carcinogenicity to humans (Group 3).']	['Quercetin supplements have not been linked serum aminotransferase elevations during therapy, although there have been few focused studies of its hepatic safety. Furthermore, there have been no published reports of clinically apparent liver injury attributable to quercetin. Indeed, many in vitro and in vivo studies have shown that quercetin protects against hepatic injury caused by drugs and tox…	['... The NTP 2-year studies were conducted by admin 0, 1,000, 10,000, or 40,000 ppm quercetin (>95% pure) in feed to groups of 50 male and female rats for 104 wk. Ten additional animals per dose group were evaluated at 6 and 15 mo ... Body weights of exposed male and female rats given 1,000 and 10,000 ppm were within 5% of controls throughout the studies. Reduced body weight gain in male and fem…						['Quercetin', 'Group 3: Not classifiable as to its carcinogenicity to humans', 'Volume Sup 7: Overall Evaluations of Carcinogenicity: An Updating of IARC Monographs Volumes 1 to 42, 1987; 440 pages; ISBN 92-832-1411-0 (out of print)']
Glyzaglabrin	0.739	5280863					['It has been reported that tamoxifen is a substrate of P-glycoprotein (P-gp) and microsomal cytochrome P450 (CYP) 3A, and kaempferol is an inhibitor of P-gp and CYP3A. Hence, it could be expected that kaempferol would affect the pharmacokinetics of tamoxifen. Thus, tamoxifen was administered orally (10 mg/kg) without or with oral kaempferol (2.5 and 10 mg/kg). In the presence of kaempferol, the …	['/SRP:/ Immediate first aid: Ensure that adequate decontamination has been carried out. If patient is not breathing, start artificial respiration, preferably with a demand valve resuscitator, bag-valve-mask device, or pocket mask, as trained. Perform CPR if necessary. Immediately flush contaminated eyes with gently flowing water. Do not induce vomiting. If vomiting occurs, lean patient forward o…	['/ALTERNATIVE and IN VITRO TESTS/ Dietary flavonoids have attracted a great deal of attention as agents for preventing estrogen-related diseases, such as postmenopausal symptoms, and for reducing the risk of estrogen-dependent cancer. Kaempferol is one of the most commonly found dietary phytoestrogen. The aim of this study was to investigate the estrogenic and/or antiestrogenic effect of kaempfe…	['/LABORATORY ANIMALS: Subchronic or Prechronic Exposure/ Sprague Dawley/ rats were ovariectomized (OVx) along with sham-operated rats and left for 4 weeks. Daily oral administration of K (5 mg/kg body weight) was then started to one group of OVx rats, and continued for 10 weeks. Kaempferol levels were found to be 0.311 and 0.838 nM at the end of 4 and 10 weeks, respectively. Kaempferol exhibited…		['... UDP-glucuronosyltransferase 1A3 variants have an altered glucuronidation activity toward quercetin, luteolin, and kaempferol and may alter human susceptibility to flavonoid exposure.']															['Kaempferol', 'Group 3: Not classifiable as to its carcinogenicity to humans', 'Volume 31: (1983) Some Food Additives, Feed Additives and Naturally Occurring Substances']
Glyzaglabrin	0.733	5281672					['... Addition of apigenin, chrysin, fisetin, flavonone, galangin, hesperitin, kaempferol, morin, myricetin, haringenin, or quercetin to human liver microsomes inhibited the hydroxylation of benzo(a)pyrene. In contrast to these results, the addition of flavone, nobiletin, tangeretin, or 7,8-benzoflavone to human liver microsomes caused a many-fold stimulation in the hydroxylation of benzo(a)pyren…	['/SRP:/ Immediate first aid: Ensure that adequate decontamination has been carried out. If patient is not breathing, start artificial respiration, preferably with a demand valve resuscitator, bag-valve-mask device, or pocket mask, as trained. Perform CPR if necessary. Immediately flush contaminated eyes with gently flowing water. Do not induce vomiting. If vomiting occurs, lean patient forward o…	['/EPIDEMIOLOGY STUDIES/ ... The flavonoids quercetin, kaempferol, myricetin, apigenin, and luteolin /were measured/ in foods and ... flavonoid intake in 1985 /was assessed. by dietary history in 738 men aged 65-84 years without a history of cancer, who were then followed for five years. Mean flavonoid intake was 25.9 mg/day. The major sources of flavonoid intake were tea at 61% and vegetables an…	['/LABORATORY ANIMALS: Chronic Exposure or Carcinogenicity/ ... Treatment of preweanling mice with 1/7, 2/7 and 4/7 of the total dose of ellagic acid (300 nmol), robinetin (1400 nmol), myricetin (1400 nmol) or quercetin (1400 nmol) i.p. on their first, eighth and fifteenth day of life, respectively, did not cause the formation of tumors in animals that were killed 9-11 months later...', "/GENOTOX…	['LD50 Mouse intraperitoneal 1410 mg/kg']
Glyzaglabrin	0.729	5281616	[]
Glyzaglabrin	0.709	5280443					['... This study ... investigated the anti-genotoxic effects of apigenin against a known genotoxicant, benzo(a)pyrene (B(a)P) (125 mg/g orally) toxicity in Swiss albino mice. B(a)P administration led to induction of cytochrome P-450 (CYP), aryl hydrocarbon hydroxylase (AHH) and DNA strand breaks (P < 0.001), which was suppressed by apigenin (2.5 and 5 mg/kg orally) dose dependently (P < 0.001). B…	['/SRP:/ Immediate first aid: Ensure that adequate decontamination has been carried out. If patient is not breathing, start artificial respiration, preferably with a demand valve resuscitator, bag-valve-mask device, or pocket mask, as trained. Perform CPR if necessary. Immediately flush contaminated eyes with gently flowing water. Do not induce vomiting. If vomiting occurs, lean patient forward o…	['/ALTERNATIVE and IN VITRO TESTS/ Treatment of asynchronous human diploid fibroblasts with 10 to 50 mM apigenin produced both the G2/M and G0/G1 cell cycle arrest. The latter appeared to be mediated by the apigenin-induced inhibition of the Cdk2 kinase activity and the phosphorylation of retinoblastoma (Rb) protein, as well as via the induction of the Cdk inhibitor p21/WAF1, a downstream effecto…	['/LABORATORY ANIMALS: Subchronic or Prechronic Exposure/ ... While in alloxan-treated diabetic animals, a significant decrease in the concentrations of serum insulin, thyroxine (T4) and triiodothyronine (T3), with a parallel increase in serum glucose and hepatic glucose-6-phospatase (G-6-Pase) activity, was observed, administration of 0.78 mg/kg of apigenin for 10 consecutive days increased the …										['Despite widescale use, chamomile has not been convincingly linked to instances of clinically apparent liver injury.']
Glyzaglabrin	0.689	5320693	[]
Glyzaglabrin	0.632	5282073	[]
Inermine	0.762	68071	[]
Isolicoflavonol	0.948	5281672					['... Addition of apigenin, chrysin, fisetin, flavonone, galangin, hesperitin, kaempferol, morin, myricetin, haringenin, or quercetin to human liver microsomes inhibited the hydroxylation of benzo(a)pyrene. In contrast to these results, the addition of flavone, nobiletin, tangeretin, or 7,8-benzoflavone to human liver microsomes caused a many-fold stimulation in the hydroxylation of benzo(a)pyren…	['/SRP:/ Immediate first aid: Ensure that adequate decontamination has been carried out. If patient is not breathing, start artificial respiration, preferably with a demand valve resuscitator, bag-valve-mask device, or pocket mask, as trained. Perform CPR if necessary. Immediately flush contaminated eyes with gently flowing water. Do not induce vomiting. If vomiting occurs, lean patient forward o…	['/EPIDEMIOLOGY STUDIES/ ... The flavonoids quercetin, kaempferol, myricetin, apigenin, and luteolin /were measured/ in foods and ... flavonoid intake in 1985 /was assessed. by dietary history in 738 men aged 65-84 years without a history of cancer, who were then followed for five years. Mean flavonoid intake was 25.9 mg/day. The major sources of flavonoid intake were tea at 61% and vegetables an…	['/LABORATORY ANIMALS: Chronic Exposure or Carcinogenicity/ ... Treatment of preweanling mice with 1/7, 2/7 and 4/7 of the total dose of ellagic acid (300 nmol), robinetin (1400 nmol), myricetin (1400 nmol) or quercetin (1400 nmol) i.p. on their first, eighth and fifteenth day of life, respectively, did not cause the formation of tumors in animals that were killed 9-11 months later...', "/GENOTOX…	['LD50 Mouse intraperitoneal 1410 mg/kg']
Isolicoflavonol	0.942	5281654	[]
Isolicoflavonol	0.93	5281614	[]
Isolicoflavonol	0.911	5280442	[]
Isolicoflavonol	0.891	5281612						['/SRP:/ Immediate first aid: Ensure that adequate decontamination has been carried out. If patient is not breathing, start artificial respiration, preferably with a demand valve resuscitator, bag-valve-mask device, or pocket mask, as trained. Perform CPR if necessary. Immediately flush contaminated eyes with gently flowing water. Do not induce vomiting. If vomiting occurs, lean patient forward o…	['/ALTERNATIVE and IN VITRO TESTS/ The aim of this study was to assess the effects of diosmetin and hesperetin, two flavonoids present in various medicinal products, on CYP2C8 activity of human liver microsomes using paclitaxel oxidation to 6alpha-hydroxy-paclitaxel as a probe reaction. Diosmetin and hesperetin inhibited 6alpha-hydroxy-paclitaxel production in a concentration-dependent manner, di…	['/LABORATORY ANIMALS: Subchronic or Prechronic Exposure/ The new natural flavonoid compounds - diosmetin 7-O-beta-L-arabinofuranosyl (1 /to/ 2) beta-D-apiofuranoside (1) and diosmetin 7-O-beta-D-apiofuranoside (2) - were isolated from the acetone extract of date fruits epicarp belonging to family Arecaceae (Palmae). Elucidation of their chemical structures was determined by different spectroscop…
Isolicoflavonol	0.846	5484010	[]
Isolicoflavonol	0.845	5322065	[]
Isolicoflavonol	0.84	5320693	[]
Isotrifoliol	0.81	5281804	[]
Isotrifoliol	0.804	5280961	[]				['Humans and wildlife are frequently exposed to mixtures of endocrine active-compounds (EAC). The objective of the present study was to investigate the potential of the phytoestrogen genistein to influence the reproductive developmental toxicity of the endocrine-active pesticide methoxychlor. Three levels of genistein (0, 300, or 800 ppm) and two levels of methoxychlor (0 or 800 ppm) were used in…		["/EPIDEMIOLOGY STUDIES/ ... The Study of Women's Health Across the Nation (SWAN), is a multiethnic, community based, longitudinal study of women aged 42 to 52 years at entry. Dietary isoflavone intakes were estimated from an interviewer-administered food frequency questionnaire at baseline. Intakes of genistein and daidzein were highly correlated (r = 0.98); therefore, analyses were conducted us…	['/LABORATORY ANIMALS: Acute Exposure/ Two acute studies were conducted in male and female 7-week-old Hanlbm Wistar rats and 8-week-old outbred Wistar Crl:(WI)BR rats. The Hanlbm Wistar rats were fed a genistein-free diet and the Wistar Crl:(WI)BR rats were fed standard animal diet. The rats were administered genistein (99.5-99.6% purity) in a single gavage dose of 2000 mg/kg bw and observed for …		['Despite the suggested benefits of phytoestrogens in lowering the risks of developing breast cancer, studies have shown that soy supplementation of the diet can induce estrogen-responsive gene products in nipple aspirates in premenopausal women with breast disease. Although breast cell proliferation was not evident in this study, the /Committee on Toxicity/ Working Group suggested that until fur…					['/BIRDS and MAMMALS/ ... /The authors/ orally dosed zebra finch chicks daily during their linear growth phase (days 5-11) with estradiol benzoate (EB), genistein, methoxychlor, or octylphenol, all dissolved or suspended in canola oil, or canola oil alone, as a vehicle control. On day 12, oviducts were removed, weighed and examined histologically. All doses of EB (0.1-1,000 nmol/g body weight), g…	['The following link will take the user to the National Toxicology Program (NTP) Test Agent Search Results page, which tabulates all of the "Standard Toxicology & Carcinogenesis Studies", "Developmental Studies", and "Genetic Toxicity Studies" performed with this chemical. Clicking on the "Testing Status" link will take the user to the status (i.e., in review, in progress, in preparation, on test…			['These studies were carried out as an interagency agreement between the National Environmental Health Science (NIEHS) and the National Center for Toxicology Research (NCTR) with the immunotoxicology component being the only portion conducted outside of the NCTR facility in Jefferson, Arkansas. Thus, the purpose of these reported studies was to determine the potential effects of genistein on the …
Isotrifoliol	0.757	5280442	[]
Isotrifoliol	0.754	5280443					['... This study ... investigated the anti-genotoxic effects of apigenin against a known genotoxicant, benzo(a)pyrene (B(a)P) (125 mg/g orally) toxicity in Swiss albino mice. B(a)P administration led to induction of cytochrome P-450 (CYP), aryl hydrocarbon hydroxylase (AHH) and DNA strand breaks (P < 0.001), which was suppressed by apigenin (2.5 and 5 mg/kg orally) dose dependently (P < 0.001). B…	['/SRP:/ Immediate first aid: Ensure that adequate decontamination has been carried out. If patient is not breathing, start artificial respiration, preferably with a demand valve resuscitator, bag-valve-mask device, or pocket mask, as trained. Perform CPR if necessary. Immediately flush contaminated eyes with gently flowing water. Do not induce vomiting. If vomiting occurs, lean patient forward o…	['/ALTERNATIVE and IN VITRO TESTS/ Treatment of asynchronous human diploid fibroblasts with 10 to 50 mM apigenin produced both the G2/M and G0/G1 cell cycle arrest. The latter appeared to be mediated by the apigenin-induced inhibition of the Cdk2 kinase activity and the phosphorylation of retinoblastoma (Rb) protein, as well as via the induction of the Cdk inhibitor p21/WAF1, a downstream effecto…	['/LABORATORY ANIMALS: Subchronic or Prechronic Exposure/ ... While in alloxan-treated diabetic animals, a significant decrease in the concentrations of serum insulin, thyroxine (T4) and triiodothyronine (T3), with a parallel increase in serum glucose and hepatic glucose-6-phospatase (G-6-Pase) activity, was observed, administration of 0.78 mg/kg of apigenin for 10 consecutive days increased the …										['Despite widescale use, chamomile has not been convincingly linked to instances of clinically apparent liver injury.']
Isotrifoliol	0.746	5281708	[]
Isotrifoliol	0.734	5281612						['/SRP:/ Immediate first aid: Ensure that adequate decontamination has been carried out. If patient is not breathing, start artificial respiration, preferably with a demand valve resuscitator, bag-valve-mask device, or pocket mask, as trained. Perform CPR if necessary. Immediately flush contaminated eyes with gently flowing water. Do not induce vomiting. If vomiting occurs, lean patient forward o…	['/ALTERNATIVE and IN VITRO TESTS/ The aim of this study was to assess the effects of diosmetin and hesperetin, two flavonoids present in various medicinal products, on CYP2C8 activity of human liver microsomes using paclitaxel oxidation to 6alpha-hydroxy-paclitaxel as a probe reaction. Diosmetin and hesperetin inhibited 6alpha-hydroxy-paclitaxel production in a concentration-dependent manner, di…	['/LABORATORY ANIMALS: Subchronic or Prechronic Exposure/ The new natural flavonoid compounds - diosmetin 7-O-beta-L-arabinofuranosyl (1 /to/ 2) beta-D-apiofuranoside (1) and diosmetin 7-O-beta-D-apiofuranoside (2) - were isolated from the acetone extract of date fruits epicarp belonging to family Arecaceae (Palmae). Elucidation of their chemical structures was determined by different spectroscop…
Isotrifoliol	0.694	5280445	[]
Isotrifoliol	0.686	5282073	[]
Isotrifoliol	0.684	5322065	[]
Isotrifoliol	0.675	5280863					['It has been reported that tamoxifen is a substrate of P-glycoprotein (P-gp) and microsomal cytochrome P450 (CYP) 3A, and kaempferol is an inhibitor of P-gp and CYP3A. Hence, it could be expected that kaempferol would affect the pharmacokinetics of tamoxifen. Thus, tamoxifen was administered orally (10 mg/kg) without or with oral kaempferol (2.5 and 10 mg/kg). In the presence of kaempferol, the …	['/SRP:/ Immediate first aid: Ensure that adequate decontamination has been carried out. If patient is not breathing, start artificial respiration, preferably with a demand valve resuscitator, bag-valve-mask device, or pocket mask, as trained. Perform CPR if necessary. Immediately flush contaminated eyes with gently flowing water. Do not induce vomiting. If vomiting occurs, lean patient forward o…	['/ALTERNATIVE and IN VITRO TESTS/ Dietary flavonoids have attracted a great deal of attention as agents for preventing estrogen-related diseases, such as postmenopausal symptoms, and for reducing the risk of estrogen-dependent cancer. Kaempferol is one of the most commonly found dietary phytoestrogen. The aim of this study was to investigate the estrogenic and/or antiestrogenic effect of kaempfe…	['/LABORATORY ANIMALS: Subchronic or Prechronic Exposure/ Sprague Dawley/ rats were ovariectomized (OVx) along with sham-operated rats and left for 4 weeks. Daily oral administration of K (5 mg/kg body weight) was then started to one group of OVx rats, and continued for 10 weeks. Kaempferol levels were found to be 0.311 and 0.838 nM at the end of 4 and 10 weeks, respectively. Kaempferol exhibited…		['... UDP-glucuronosyltransferase 1A3 variants have an altered glucuronidation activity toward quercetin, luteolin, and kaempferol and may alter human susceptibility to flavonoid exposure.']															['Kaempferol', 'Group 3: Not classifiable as to its carcinogenicity to humans', 'Volume 31: (1983) Some Food Additives, Feed Additives and Naturally Occurring Substances']
Isotrifoliol	0.657	5281654	[]
Jaranol	0.991	5280863					['It has been reported that tamoxifen is a substrate of P-glycoprotein (P-gp) and microsomal cytochrome P450 (CYP) 3A, and kaempferol is an inhibitor of P-gp and CYP3A. Hence, it could be expected that kaempferol would affect the pharmacokinetics of tamoxifen. Thus, tamoxifen was administered orally (10 mg/kg) without or with oral kaempferol (2.5 and 10 mg/kg). In the presence of kaempferol, the …	['/SRP:/ Immediate first aid: Ensure that adequate decontamination has been carried out. If patient is not breathing, start artificial respiration, preferably with a demand valve resuscitator, bag-valve-mask device, or pocket mask, as trained. Perform CPR if necessary. Immediately flush contaminated eyes with gently flowing water. Do not induce vomiting. If vomiting occurs, lean patient forward o…	['/ALTERNATIVE and IN VITRO TESTS/ Dietary flavonoids have attracted a great deal of attention as agents for preventing estrogen-related diseases, such as postmenopausal symptoms, and for reducing the risk of estrogen-dependent cancer. Kaempferol is one of the most commonly found dietary phytoestrogen. The aim of this study was to investigate the estrogenic and/or antiestrogenic effect of kaempfe…	['/LABORATORY ANIMALS: Subchronic or Prechronic Exposure/ Sprague Dawley/ rats were ovariectomized (OVx) along with sham-operated rats and left for 4 weeks. Daily oral administration of K (5 mg/kg body weight) was then started to one group of OVx rats, and continued for 10 weeks. Kaempferol levels were found to be 0.311 and 0.838 nM at the end of 4 and 10 weeks, respectively. Kaempferol exhibited…		['... UDP-glucuronosyltransferase 1A3 variants have an altered glucuronidation activity toward quercetin, luteolin, and kaempferol and may alter human susceptibility to flavonoid exposure.']															['Kaempferol', 'Group 3: Not classifiable as to its carcinogenicity to humans', 'Volume 31: (1983) Some Food Additives, Feed Additives and Naturally Occurring Substances']
Jaranol	0.991	5280863					['It has been reported that tamoxifen is a substrate of P-glycoprotein (P-gp) and microsomal cytochrome P450 (CYP) 3A, and kaempferol is an inhibitor of P-gp and CYP3A. Hence, it could be expected that kaempferol would affect the pharmacokinetics of tamoxifen. Thus, tamoxifen was administered orally (10 mg/kg) without or with oral kaempferol (2.5 and 10 mg/kg). In the presence of kaempferol, the …	['/SRP:/ Immediate first aid: Ensure that adequate decontamination has been carried out. If patient is not breathing, start artificial respiration, preferably with a demand valve resuscitator, bag-valve-mask device, or pocket mask, as trained. Perform CPR if necessary. Immediately flush contaminated eyes with gently flowing water. Do not induce vomiting. If vomiting occurs, lean patient forward o…	['/ALTERNATIVE and IN VITRO TESTS/ Dietary flavonoids have attracted a great deal of attention as agents for preventing estrogen-related diseases, such as postmenopausal symptoms, and for reducing the risk of estrogen-dependent cancer. Kaempferol is one of the most commonly found dietary phytoestrogen. The aim of this study was to investigate the estrogenic and/or antiestrogenic effect of kaempfe…	['/LABORATORY ANIMALS: Subchronic or Prechronic Exposure/ Sprague Dawley/ rats were ovariectomized (OVx) along with sham-operated rats and left for 4 weeks. Daily oral administration of K (5 mg/kg body weight) was then started to one group of OVx rats, and continued for 10 weeks. Kaempferol levels were found to be 0.311 and 0.838 nM at the end of 4 and 10 weeks, respectively. Kaempferol exhibited…		['... UDP-glucuronosyltransferase 1A3 variants have an altered glucuronidation activity toward quercetin, luteolin, and kaempferol and may alter human susceptibility to flavonoid exposure.']															['Kaempferol', 'Group 3: Not classifiable as to its carcinogenicity to humans', 'Volume 31: (1983) Some Food Additives, Feed Additives and Naturally Occurring Substances']
Jaranol	0.989	5280442	[]
Jaranol	0.989	5280442	[]
Jaranol	0.987	5281654	[]
Jaranol	0.987	5281654	[]
Jaranol	0.985	5281616	[]
Jaranol	0.985	5281616	[]
Jaranol	0.982	5280343					['In human myelogenous leukemia cells, quercetin was reported to arrest growth of the cell by an incr in the uptake of vincristine, a chemotherapeutic agent.', 'Quercetin binds, in vitro, to the DNA gyrase site in bacteria. Therefore, theoretically, it can serve as a competitive inhibitor to the quinolone antibiotics which also bind to this site ... Because of the theoretical risk of genotoxicity…	['/SRP:/ Immediate first aid: Ensure that adequate decontamination has been carried out. If patient is not breathing, start artificial respiration, preferably with a demand valve resuscitator, bag-valve-mask device, or pocket mask, as trained. Perform CPR if necessary. Immediately flush contaminated eyes with gently flowing water. Do not induce vomiting. If vomiting occurs, lean patient forward o…	['/HUMAN EXPOSURE STUDIES/ ... A double-blind, placebo-controlled study compared one gram daily of oral quercetin with placebo in 27 healthy subjects ... The study continued for 28 days, during which period subjects receiving quercetin achieved plasma quercetin level 23-fold higher than levels in those on placebo. The results showed no quercetin effect on serum total cholesterol, LDL-cholesterol,…	['/LABORATORY ANIMALS: Acute Exposure/ High-dose quercetin promoted mucus production and helped diminish the severity of gastric lesions in animals injured with abs ethanol. Thiobarbituric acid reactive substances in gastric mucosa, a measure of lipid peroxidation, was significantly decr by quercetin in ethanol-injured animals ...', '/LABORATORY ANIMALS: Subchronic or Prechronic Exposure/ ... /Th…	['LD50 Rat oral 161 mg/kg', 'LD50 Mouse iv 18 mg/kg', 'LD50 Mouse oral 160 mg/kg', 'LD50 Mouse sc 100 mg/kg']	['Precautions: Because of lack of long-term safety data, quercetin should be avoided by pregnant women and nursing mothers.']						['The following link will take the user to the National Toxicology Program (NTP) Test Agent Search Results page, which tabulates all of the "Standard Toxicology & Carcinogenesis Studies", "Developmental Studies", and "Genetic Toxicity Studies" performed with this chemical. Clicking on the "Testing Status" link will take the user to the status (i.e., in review, in progress, in preparation, on test…	['Evaluation: There is inadequate evidence in humans for the carcinogenicity of quercetin. There is limited evidence in experimental animals for the carcinogenicity of quercetin. Overall evaluation: Quercetin is not classifiable as to its carcinogenicity to humans (Group 3).']	['Quercetin supplements have not been linked serum aminotransferase elevations during therapy, although there have been few focused studies of its hepatic safety. Furthermore, there have been no published reports of clinically apparent liver injury attributable to quercetin. Indeed, many in vitro and in vivo studies have shown that quercetin protects against hepatic injury caused by drugs and tox…	['... The NTP 2-year studies were conducted by admin 0, 1,000, 10,000, or 40,000 ppm quercetin (>95% pure) in feed to groups of 50 male and female rats for 104 wk. Ten additional animals per dose group were evaluated at 6 and 15 mo ... Body weights of exposed male and female rats given 1,000 and 10,000 ppm were within 5% of controls throughout the studies. Reduced body weight gain in male and fem…						['Quercetin', 'Group 3: Not classifiable as to its carcinogenicity to humans', 'Volume Sup 7: Overall Evaluations of Carcinogenicity: An Updating of IARC Monographs Volumes 1 to 42, 1987; 440 pages; ISBN 92-832-1411-0 (out of print)']
Jaranol	0.982	5280343					['In human myelogenous leukemia cells, quercetin was reported to arrest growth of the cell by an incr in the uptake of vincristine, a chemotherapeutic agent.', 'Quercetin binds, in vitro, to the DNA gyrase site in bacteria. Therefore, theoretically, it can serve as a competitive inhibitor to the quinolone antibiotics which also bind to this site ... Because of the theoretical risk of genotoxicity…	['/SRP:/ Immediate first aid: Ensure that adequate decontamination has been carried out. If patient is not breathing, start artificial respiration, preferably with a demand valve resuscitator, bag-valve-mask device, or pocket mask, as trained. Perform CPR if necessary. Immediately flush contaminated eyes with gently flowing water. Do not induce vomiting. If vomiting occurs, lean patient forward o…	['/HUMAN EXPOSURE STUDIES/ ... A double-blind, placebo-controlled study compared one gram daily of oral quercetin with placebo in 27 healthy subjects ... The study continued for 28 days, during which period subjects receiving quercetin achieved plasma quercetin level 23-fold higher than levels in those on placebo. The results showed no quercetin effect on serum total cholesterol, LDL-cholesterol,…	['/LABORATORY ANIMALS: Acute Exposure/ High-dose quercetin promoted mucus production and helped diminish the severity of gastric lesions in animals injured with abs ethanol. Thiobarbituric acid reactive substances in gastric mucosa, a measure of lipid peroxidation, was significantly decr by quercetin in ethanol-injured animals ...', '/LABORATORY ANIMALS: Subchronic or Prechronic Exposure/ ... /Th…	['LD50 Rat oral 161 mg/kg', 'LD50 Mouse iv 18 mg/kg', 'LD50 Mouse oral 160 mg/kg', 'LD50 Mouse sc 100 mg/kg']	['Precautions: Because of lack of long-term safety data, quercetin should be avoided by pregnant women and nursing mothers.']						['The following link will take the user to the National Toxicology Program (NTP) Test Agent Search Results page, which tabulates all of the "Standard Toxicology & Carcinogenesis Studies", "Developmental Studies", and "Genetic Toxicity Studies" performed with this chemical. Clicking on the "Testing Status" link will take the user to the status (i.e., in review, in progress, in preparation, on test…	['Evaluation: There is inadequate evidence in humans for the carcinogenicity of quercetin. There is limited evidence in experimental animals for the carcinogenicity of quercetin. Overall evaluation: Quercetin is not classifiable as to its carcinogenicity to humans (Group 3).']	['Quercetin supplements have not been linked serum aminotransferase elevations during therapy, although there have been few focused studies of its hepatic safety. Furthermore, there have been no published reports of clinically apparent liver injury attributable to quercetin. Indeed, many in vitro and in vivo studies have shown that quercetin protects against hepatic injury caused by drugs and tox…	['... The NTP 2-year studies were conducted by admin 0, 1,000, 10,000, or 40,000 ppm quercetin (>95% pure) in feed to groups of 50 male and female rats for 104 wk. Ten additional animals per dose group were evaluated at 6 and 15 mo ... Body weights of exposed male and female rats given 1,000 and 10,000 ppm were within 5% of controls throughout the studies. Reduced body weight gain in male and fem…						['Quercetin', 'Group 3: Not classifiable as to its carcinogenicity to humans', 'Volume Sup 7: Overall Evaluations of Carcinogenicity: An Updating of IARC Monographs Volumes 1 to 42, 1987; 440 pages; ISBN 92-832-1411-0 (out of print)']
Jaranol	0.98	5281672					['... Addition of apigenin, chrysin, fisetin, flavonone, galangin, hesperitin, kaempferol, morin, myricetin, haringenin, or quercetin to human liver microsomes inhibited the hydroxylation of benzo(a)pyrene. In contrast to these results, the addition of flavone, nobiletin, tangeretin, or 7,8-benzoflavone to human liver microsomes caused a many-fold stimulation in the hydroxylation of benzo(a)pyren…	['/SRP:/ Immediate first aid: Ensure that adequate decontamination has been carried out. If patient is not breathing, start artificial respiration, preferably with a demand valve resuscitator, bag-valve-mask device, or pocket mask, as trained. Perform CPR if necessary. Immediately flush contaminated eyes with gently flowing water. Do not induce vomiting. If vomiting occurs, lean patient forward o…	['/EPIDEMIOLOGY STUDIES/ ... The flavonoids quercetin, kaempferol, myricetin, apigenin, and luteolin /were measured/ in foods and ... flavonoid intake in 1985 /was assessed. by dietary history in 738 men aged 65-84 years without a history of cancer, who were then followed for five years. Mean flavonoid intake was 25.9 mg/day. The major sources of flavonoid intake were tea at 61% and vegetables an…	['/LABORATORY ANIMALS: Chronic Exposure or Carcinogenicity/ ... Treatment of preweanling mice with 1/7, 2/7 and 4/7 of the total dose of ellagic acid (300 nmol), robinetin (1400 nmol), myricetin (1400 nmol) or quercetin (1400 nmol) i.p. on their first, eighth and fifteenth day of life, respectively, did not cause the formation of tumors in animals that were killed 9-11 months later...', "/GENOTOX…	['LD50 Mouse intraperitoneal 1410 mg/kg']
Jaranol	0.98	5281672					['... Addition of apigenin, chrysin, fisetin, flavonone, galangin, hesperitin, kaempferol, morin, myricetin, haringenin, or quercetin to human liver microsomes inhibited the hydroxylation of benzo(a)pyrene. In contrast to these results, the addition of flavone, nobiletin, tangeretin, or 7,8-benzoflavone to human liver microsomes caused a many-fold stimulation in the hydroxylation of benzo(a)pyren…	['/SRP:/ Immediate first aid: Ensure that adequate decontamination has been carried out. If patient is not breathing, start artificial respiration, preferably with a demand valve resuscitator, bag-valve-mask device, or pocket mask, as trained. Perform CPR if necessary. Immediately flush contaminated eyes with gently flowing water. Do not induce vomiting. If vomiting occurs, lean patient forward o…	['/EPIDEMIOLOGY STUDIES/ ... The flavonoids quercetin, kaempferol, myricetin, apigenin, and luteolin /were measured/ in foods and ... flavonoid intake in 1985 /was assessed. by dietary history in 738 men aged 65-84 years without a history of cancer, who were then followed for five years. Mean flavonoid intake was 25.9 mg/day. The major sources of flavonoid intake were tea at 61% and vegetables an…	['/LABORATORY ANIMALS: Chronic Exposure or Carcinogenicity/ ... Treatment of preweanling mice with 1/7, 2/7 and 4/7 of the total dose of ellagic acid (300 nmol), robinetin (1400 nmol), myricetin (1400 nmol) or quercetin (1400 nmol) i.p. on their first, eighth and fifteenth day of life, respectively, did not cause the formation of tumors in animals that were killed 9-11 months later...', "/GENOTOX…	['LD50 Mouse intraperitoneal 1410 mg/kg']
Jaranol	0.974	5281612						['/SRP:/ Immediate first aid: Ensure that adequate decontamination has been carried out. If patient is not breathing, start artificial respiration, preferably with a demand valve resuscitator, bag-valve-mask device, or pocket mask, as trained. Perform CPR if necessary. Immediately flush contaminated eyes with gently flowing water. Do not induce vomiting. If vomiting occurs, lean patient forward o…	['/ALTERNATIVE and IN VITRO TESTS/ The aim of this study was to assess the effects of diosmetin and hesperetin, two flavonoids present in various medicinal products, on CYP2C8 activity of human liver microsomes using paclitaxel oxidation to 6alpha-hydroxy-paclitaxel as a probe reaction. Diosmetin and hesperetin inhibited 6alpha-hydroxy-paclitaxel production in a concentration-dependent manner, di…	['/LABORATORY ANIMALS: Subchronic or Prechronic Exposure/ The new natural flavonoid compounds - diosmetin 7-O-beta-L-arabinofuranosyl (1 /to/ 2) beta-D-apiofuranoside (1) and diosmetin 7-O-beta-D-apiofuranoside (2) - were isolated from the acetone extract of date fruits epicarp belonging to family Arecaceae (Palmae). Elucidation of their chemical structures was determined by different spectroscop…
Jaranol	0.974	5281614	[]
Jaranol	0.974	5280443					['... This study ... investigated the anti-genotoxic effects of apigenin against a known genotoxicant, benzo(a)pyrene (B(a)P) (125 mg/g orally) toxicity in Swiss albino mice. B(a)P administration led to induction of cytochrome P-450 (CYP), aryl hydrocarbon hydroxylase (AHH) and DNA strand breaks (P < 0.001), which was suppressed by apigenin (2.5 and 5 mg/kg orally) dose dependently (P < 0.001). B…	['/SRP:/ Immediate first aid: Ensure that adequate decontamination has been carried out. If patient is not breathing, start artificial respiration, preferably with a demand valve resuscitator, bag-valve-mask device, or pocket mask, as trained. Perform CPR if necessary. Immediately flush contaminated eyes with gently flowing water. Do not induce vomiting. If vomiting occurs, lean patient forward o…	['/ALTERNATIVE and IN VITRO TESTS/ Treatment of asynchronous human diploid fibroblasts with 10 to 50 mM apigenin produced both the G2/M and G0/G1 cell cycle arrest. The latter appeared to be mediated by the apigenin-induced inhibition of the Cdk2 kinase activity and the phosphorylation of retinoblastoma (Rb) protein, as well as via the induction of the Cdk inhibitor p21/WAF1, a downstream effecto…	['/LABORATORY ANIMALS: Subchronic or Prechronic Exposure/ ... While in alloxan-treated diabetic animals, a significant decrease in the concentrations of serum insulin, thyroxine (T4) and triiodothyronine (T3), with a parallel increase in serum glucose and hepatic glucose-6-phospatase (G-6-Pase) activity, was observed, administration of 0.78 mg/kg of apigenin for 10 consecutive days increased the …										['Despite widescale use, chamomile has not been convincingly linked to instances of clinically apparent liver injury.']
Jaranol	0.974	5281612						['/SRP:/ Immediate first aid: Ensure that adequate decontamination has been carried out. If patient is not breathing, start artificial respiration, preferably with a demand valve resuscitator, bag-valve-mask device, or pocket mask, as trained. Perform CPR if necessary. Immediately flush contaminated eyes with gently flowing water. Do not induce vomiting. If vomiting occurs, lean patient forward o…	['/ALTERNATIVE and IN VITRO TESTS/ The aim of this study was to assess the effects of diosmetin and hesperetin, two flavonoids present in various medicinal products, on CYP2C8 activity of human liver microsomes using paclitaxel oxidation to 6alpha-hydroxy-paclitaxel as a probe reaction. Diosmetin and hesperetin inhibited 6alpha-hydroxy-paclitaxel production in a concentration-dependent manner, di…	['/LABORATORY ANIMALS: Subchronic or Prechronic Exposure/ The new natural flavonoid compounds - diosmetin 7-O-beta-L-arabinofuranosyl (1 /to/ 2) beta-D-apiofuranoside (1) and diosmetin 7-O-beta-D-apiofuranoside (2) - were isolated from the acetone extract of date fruits epicarp belonging to family Arecaceae (Palmae). Elucidation of their chemical structures was determined by different spectroscop…
Jaranol	0.974	5281614	[]
Jaranol	0.974	5280443					['... This study ... investigated the anti-genotoxic effects of apigenin against a known genotoxicant, benzo(a)pyrene (B(a)P) (125 mg/g orally) toxicity in Swiss albino mice. B(a)P administration led to induction of cytochrome P-450 (CYP), aryl hydrocarbon hydroxylase (AHH) and DNA strand breaks (P < 0.001), which was suppressed by apigenin (2.5 and 5 mg/kg orally) dose dependently (P < 0.001). B…	['/SRP:/ Immediate first aid: Ensure that adequate decontamination has been carried out. If patient is not breathing, start artificial respiration, preferably with a demand valve resuscitator, bag-valve-mask device, or pocket mask, as trained. Perform CPR if necessary. Immediately flush contaminated eyes with gently flowing water. Do not induce vomiting. If vomiting occurs, lean patient forward o…	['/ALTERNATIVE and IN VITRO TESTS/ Treatment of asynchronous human diploid fibroblasts with 10 to 50 mM apigenin produced both the G2/M and G0/G1 cell cycle arrest. The latter appeared to be mediated by the apigenin-induced inhibition of the Cdk2 kinase activity and the phosphorylation of retinoblastoma (Rb) protein, as well as via the induction of the Cdk inhibitor p21/WAF1, a downstream effecto…	['/LABORATORY ANIMALS: Subchronic or Prechronic Exposure/ ... While in alloxan-treated diabetic animals, a significant decrease in the concentrations of serum insulin, thyroxine (T4) and triiodothyronine (T3), with a parallel increase in serum glucose and hepatic glucose-6-phospatase (G-6-Pase) activity, was observed, administration of 0.78 mg/kg of apigenin for 10 consecutive days increased the …										['Despite widescale use, chamomile has not been convincingly linked to instances of clinically apparent liver injury.']
Jaranol	0.96	5282073	[]
Jaranol	0.96	5282073	[]
Jaranol	0.956	5280445	[]
Jaranol	0.956	5280445	[]
Jaranol	0.942	5322065	[]
Jaranol	0.942	5322065	[]
Jaranol	0.936	5484010	[]
Jaranol	0.936	5484010	[]
Jaranol	0.864	5281804	[]
Jaranol	0.864	5281804	[]
Jaranol	0.818	5280459	[]							['QUERCITRIN WAS ASSAYED FOR MUTAGENICITY IN SALMONELLA/(RAT LIVER) MICROSOMAL ACTIVATION SYSTEM & WAS MUTAGENIC IN HISTIDINE REVERSION SYSTEM WITH FRAMESHIFT STRAIN TA98.', 'INFLAMMATORY DISEASE WAS SIMULATED BY INJECTION OF PLASMA KININS, KALLIDIN & BRADYKININ, WHICH INCR CAPILLARY PERMEABILITY & LYMPH FLOW (EXCEPT IN LIVER & KIDNEY). QUERCITRIN INCR LYMPH SECRETION & ANTAGONIZED KALLIDIN EFFEC…
Jaranol	0.818	5280459	[]							['QUERCITRIN WAS ASSAYED FOR MUTAGENICITY IN SALMONELLA/(RAT LIVER) MICROSOMAL ACTIVATION SYSTEM & WAS MUTAGENIC IN HISTIDINE REVERSION SYSTEM WITH FRAMESHIFT STRAIN TA98.', 'INFLAMMATORY DISEASE WAS SIMULATED BY INJECTION OF PLASMA KININS, KALLIDIN & BRADYKININ, WHICH INCR CAPILLARY PERMEABILITY & LYMPH FLOW (EXCEPT IN LIVER & KIDNEY). QUERCITRIN INCR LYMPH SECRETION & ANTAGONIZED KALLIDIN EFFEC…
Jaranol	0.632	5280441	[]
Jaranol	0.632	5280441	[]
Kanzonol F	0.68	107935	[]
Licoagrocarpin	0.74	72936	[]
Licochalcone B	0.985	6123890	[]
Licochalcone B	0.868	969516	[]	['In an acute oral toxicity study in mouse, LD50 was >2000 mg/kg [MSDS]. Single oral doses of curcumin at 1-5 g/kg bw induced no toxic effects in rats. There has been no cases of overdose reported.']			['Groundwater arsenic contamination has been a health hazard for West Bengal, India. Oxidative stress to DNA is recognized as an underlying mechanism of arsenic carcinogenicity. A phytochemical, curcumin, from turmeric appears to be potent antioxidant and antimutagenic agent. DNA damage prevention with curcumin could be an effective strategy to combat arsenic toxicity. This field trial in Chakdah…	['Emergency and supportive measures. Toxic effects of herbal medicines should be managed with the same approach taken with other ingestions. 1. Replace fluid losses caused by diarrhea or vomiting with IV crystalloid fluids. 2. Treat hypertension, tachycardia, and arrhythmias if they occur. 3. Treat anxiety, agitation, or seizures caused by stimulant herbs with IV benzodiazepines. 4. Maintain an o…	['/HUMAN EXPOSURE STUDIES/ Twenty-five patients with conditions indicating a high risk of malignancy were given diferuloylmethane (purity, 99.3%) for 3 months. The starting dose was 500 mg/day, which was increased stepwise to 1000, 2000, 4000, 8000 and finally 12 000 mg/day. The patients received regular followup, including physical examination, weekly hemogram, and measurement of blood electroly…	['/LABORATORY ANIMALS: Acute Exposure/ An acute toxicity study showed that mice treated with ...Zn(II)-curcumin (2 g/kg) manifested no abnormal signs./Zinc(II)-curcumin complex/', '/LABORATORY ANIMALS: Subchronic or Prechronic Exposure/ 100 mg/kg of curcumin admin orally for 6 consecutive days produced gastric ulceration in albino rats due to reduction in the mucin content of gastric juice.', '/L…	['LD50 Mice oral more than 2000 mg/kg bw /Solid lipid curcumin particle/', 'LD50 Rats oral more than 2000 mg/kg bw /Solid lipid curcumin particle/', 'LD50 Zebrafish embryo 7.5 uM (24 hr); LD50 Zebrafish larvae 5 uM (24 hr)', 'LD50 Mice oral more than 2000 mg/kg', 'LD50 Rats oral more than 5000 mg/kg /Curcumin oil/']		['No pharmacokinetic data available.']					['The following link will take the user to the National Toxicology Program (NTP) Test Agent Search Results page, which tabulates all of the "Standard Toxicology & Carcinogenesis Studies", "Developmental Studies", and "Genetic Toxicity Studies" performed with this chemical. Clicking on the "Testing Status" link will take the user to the status (i.e., in review, in progress, in preparation, on test…		['Both turmeric and curcumin were considered to be generally safe and for many years had not been linked to instances of liver injury in any consistent way. Studies of its use in various diseases showed low rates of transient and asymptomatic serum enzyme elevations during therapy, but without instances of clinically apparent acute liver injury. Indeed, turmeric was evaluated as a potential thera…	['2 YEAR STUDY IN RATS The exposure level selection for the 2-year study was based on the 13-week study, which showed that rats could tolerate diets containing up to 50,000 ppm. Groups of 60 male and 60 female F344/N rats were fed diets containing 2,000, 10,000, or 50,000 ppm turmeric, oleoresin for 104 (males) or 103 (females) weeks, which were estimated to deliver average daily doses of 80, 460…
Licochalcone B	0.868	969516	[]	['In an acute oral toxicity study in mouse, LD50 was >2000 mg/kg [MSDS]. Single oral doses of curcumin at 1-5 g/kg bw induced no toxic effects in rats. There has been no cases of overdose reported.']			['Groundwater arsenic contamination has been a health hazard for West Bengal, India. Oxidative stress to DNA is recognized as an underlying mechanism of arsenic carcinogenicity. A phytochemical, curcumin, from turmeric appears to be potent antioxidant and antimutagenic agent. DNA damage prevention with curcumin could be an effective strategy to combat arsenic toxicity. This field trial in Chakdah…	['Emergency and supportive measures. Toxic effects of herbal medicines should be managed with the same approach taken with other ingestions. 1. Replace fluid losses caused by diarrhea or vomiting with IV crystalloid fluids. 2. Treat hypertension, tachycardia, and arrhythmias if they occur. 3. Treat anxiety, agitation, or seizures caused by stimulant herbs with IV benzodiazepines. 4. Maintain an o…	['/HUMAN EXPOSURE STUDIES/ Twenty-five patients with conditions indicating a high risk of malignancy were given diferuloylmethane (purity, 99.3%) for 3 months. The starting dose was 500 mg/day, which was increased stepwise to 1000, 2000, 4000, 8000 and finally 12 000 mg/day. The patients received regular followup, including physical examination, weekly hemogram, and measurement of blood electroly…	['/LABORATORY ANIMALS: Acute Exposure/ An acute toxicity study showed that mice treated with ...Zn(II)-curcumin (2 g/kg) manifested no abnormal signs./Zinc(II)-curcumin complex/', '/LABORATORY ANIMALS: Subchronic or Prechronic Exposure/ 100 mg/kg of curcumin admin orally for 6 consecutive days produced gastric ulceration in albino rats due to reduction in the mucin content of gastric juice.', '/L…	['LD50 Mice oral more than 2000 mg/kg bw /Solid lipid curcumin particle/', 'LD50 Rats oral more than 2000 mg/kg bw /Solid lipid curcumin particle/', 'LD50 Zebrafish embryo 7.5 uM (24 hr); LD50 Zebrafish larvae 5 uM (24 hr)', 'LD50 Mice oral more than 2000 mg/kg', 'LD50 Rats oral more than 5000 mg/kg /Curcumin oil/']		['No pharmacokinetic data available.']					['The following link will take the user to the National Toxicology Program (NTP) Test Agent Search Results page, which tabulates all of the "Standard Toxicology & Carcinogenesis Studies", "Developmental Studies", and "Genetic Toxicity Studies" performed with this chemical. Clicking on the "Testing Status" link will take the user to the status (i.e., in review, in progress, in preparation, on test…		['Both turmeric and curcumin were considered to be generally safe and for many years had not been linked to instances of liver injury in any consistent way. Studies of its use in various diseases showed low rates of transient and asymptomatic serum enzyme elevations during therapy, but without instances of clinically apparent acute liver injury. Indeed, turmeric was evaluated as a potential thera…	['2 YEAR STUDY IN RATS The exposure level selection for the 2-year study was based on the 13-week study, which showed that rats could tolerate diets containing up to 50,000 ppm. Groups of 60 male and 60 female F344/N rats were fed diets containing 2,000, 10,000, or 50,000 ppm turmeric, oleoresin for 104 (males) or 103 (females) weeks, which were estimated to deliver average daily doses of 80, 460…
Licochalcone B	0.824	6449266	[]
Licochalcone B	0.783	445154					['... /Resveratrol exhibited/ dose-dependent inhibition of the mutagenic response induced by treatment of Salmonella typhimurium strain TM 677 with 7,12-dimethyl-benzanthracene (DMBA) ...', '... Resveratrol ... enhanced the anti-tumor effect of 5-FU ...', 'In neuronal-like cells, such as the human neuroblastoma SH-SY5Y resveratrol was shown to inhibit caspase 7 activation, as well as degradation …	['/SRP:/ Immediate first aid: Ensure that adequate decontamination has been carried out. If patient is not breathing, start artificial respiration, preferably with a demand valve resuscitator, bag-valve-mask device, or pocket mask, as trained. Perform CPR if necessary. Immediately flush contaminated eyes with gently flowing water. Do not induce vomiting. If vomiting occurs, lean patient forward o…	["/HUMAN EXPOSURE STUDIES/ Voluntary runners are subjected to a massive increase in reactive oxygen/nitrogen species production, which can promote different oxidative stress-related diseases such as premature aging, neurodegenerative disorders, and cancer. The aims of this work were to evaluate the following in peripheral blood cells of voluntary runners: (i) DNA status; (ii) susceptibility to th…	['/LABORATORY ANIMALS: Acute Exposure/ ... The aim of the present study is to investigate the action and possible mechanisms of resveratrol-produced regulation of plasma glucose in normal and diabetic rats including the animal model of streptozotocin (STZ)-induced and nicotinamide-STZ-induced (NA-STZ), and insulin-resistant diabetic rats. Resveratrol (p.o. /oral/) produced a hypoglycemic effect i…		['Precautions: Pregnant women and nursing mothers should avoid the use of resveratrol-containing supplements. They should also avoid the use of wine as a resveratrol source ...']	['Strong affinity towards protein binding.']					['The following link will take the user to the National Toxicology Program (NTP) Test Agent Search Results page, which tabulates all of the "Standard Toxicology & Carcinogenesis Studies", "Developmental Studies", and "Genetic Toxicity Studies" performed with this chemical. Clicking on the "Testing Status" link will take the user to the status (i.e., in review, in progress, in preparation, on test…		['Liver injury attributable to resveratrol has not been reported. In trials of resveratrol in human subjects, there have been no reports of serum enzyme elevations or clinically apparent liver injury. Thus, hepatotoxicity due to resveratrol must be rare, if it occurs at all.']
Licochalcone B	0.727	667639	[]
Licoricone	0.66	5281650					['Altered membrane integrity and inflammation play a key role in cardiovascular damage. /The authors/ investigated the salubrious effect of exogenously administered alpha-mangostin against beta-adrenergic cathecolamine-induced cardiovascular toxicity with special reference to membrane ATPases, lysosomal hydrolases and inflammatory mediators TNF-alpha and Cyclooxygenase-2 (COX-2) expressions in al…	['/SRP:/ Immediate first aid: Ensure that adequate decontamination has been carried out. If patient is not breathing, start artificial respiration, preferably with a demand valve resuscitator, bag-valve-mask device, or pocket mask, as trained. Perform CPR if necessary. Immediately flush contaminated eyes with gently flowing water. Do not induce vomiting. If vomiting occurs, lean patient forward o…	['/ALTERNATIVE and IN VITRO TESTS/ /The authors/ examined the effects of six xanthones from the pericarps of mangosteen, Garcinia mangostana, on the cell growth inhibition of human leukemia cell line HL60. All xanthones displayed growth inhibitory effects. Among them, alpha-mangostin showed complete inhibition at 10 uM through the induction of apoptosis.', '/ALTERNATIVE and IN VITRO TESTS/ The ox…	['/LABORATORY ANIMALS: Subchronic or Prechronic Exposure/ There is a need to characterize promising dietary agents for chemoprevention and therapy of prostate cancer (PCa). /The authors/ examined the anticancer effect of a-mangostin, derived from the mangosteen fruit, in human PCa cells and its role in targeting cell cycle-related proteins involved in prostate carcinogenesis. Using an 3-(4,5-dime…
Lucidumoside D	0.636	5281800	[]
Lucidusculine	0.687	174174	[]	['Oral, mouse: LD50 = 75 mg/kg. Symptoms of overdose includes widespread paralysis of parasympathetically innervated organs. Dry mucous membranes, widely dilated and nonresponsive pupils, tachycardia, fever and cutaneous flush are especially prominent, as are mental and neurological symptoms. In instances of severe intoxication, respiratory depression, coma, circulatory collapse and death may occ…	['atropine', 'No-DILI-Concern', 'No match', 'M Chen, V Vijay, Q Shi, Z Liu, H Fang, W Tong. FDA-Approved Drug Labeling for the Study of Drug-Induced Liver Injury, Drug Discovery Today, 16(15-16):697-703, 2011. PMID:21624500 DOI:10.1016/j.drudis.2011.05.007']		['...INTENSIFY EFFECTS OF ATROPINE. ALUMINUM-CONTAINING ANTACIDS & MAGNESIUM TRISILICATE PROBABLY INTERFERE WITH ABSORPTION...', 'ACTION OF ATROPINE POTENTIATES & IS POTENTIATED BY OTHER ANTICHOLINERGICS, SYMPATHOMIMETICS, CHOLINOLYTICS, MUSCARINIC RECEPTOR ANTAGONISTS. ACTION OF ATROPINE ANTAGONIZES & IS ANTAGONIZED BY CHOLINERGIC AGENTS, ANTICHOLINESTERASES, MUSCARINIC RECEPTOR AGONISTS, PARASY…	['Measures to limit intestinal absorption should be initiated without delay if the poison has been taken orally. For symptomatic treatment, slow iv injection of physostigmine rapidly abolishes the delirium & coma caused by large doses of atropine but carries some risk of overdose in mild atropine intoxication. Since physostigmine is metabolized rapidly, the patient may again lapse into coma withi…	['/HUMAN EXPOSURE STUDIES/ Atropine in toxic amounts leads to drowsiness, stupor, convulsions, & coma. A fatal dose may be as low as 1.6 mg & as high as 100 mg in children. Recovery in an adult has followed ingestion of 1 g. /It was/ observed that 175 ug/mg/kg (12.15 mg intramuscularly) produced initial peripheral autonomic effects such as tachycardia & dryness of mouth. Concomitant with these ef…	['/LABORATORY ANIMALS: Acute Exposure/ THERE IS...INTERSPECIES VARIATION IN TOXICITY OF...ATROPINE; ROUTE OF ADMIN IS ALSO IMPORTANT. ...CERTAIN STRAINS OF RABBITS...RESISTANT TO DIET...HOWEVER, RABBITS FED ON SUCH DIET MAY PROVE TOXIC IF EATEN BY DOGS, CATS... HORSES, CATTLE, AND GOATS ARE...SUSCEPTIBLE TO ATROPINE WHEN IT IS INJECTED PARENTERALLY.', '/LABORATORY ANIMALS: Acute Exposure/ SIGNS O…	['LD50 Rat oral 500 mg/kg', 'LD50 Rat ip 280 mg/kg', 'LD50 Rat sc 250 mg/kg', 'LD50 Rat iv 73 mg/kg', 'For more Non-Human Toxicity Values (Complete) data for ATROPINE (9 total), please visit the HSDB record page.']		['The protein binding of atropine is 14 to 22% in plasma.']				['/BIRDS and MAMMALS/ Atropine, an anticholinergic agent commonly used in human and veterinary medicine, is reported to cause toxicity associated with its antimuscarinic action. A juvenile pygmy sperm whale, Kogia breviceps, was treated with atropine in an attempt to relieve symptoms similar to pyloric stenosis, as has been used in humans. Two doses of 0.01 mg/kg were given im, 12 hr apart, follo…			['Despite widespread use over many decades, hyoscyamine has not been linked to episodes of liver enzyme elevations or clinically apparent liver injury. A major reason for its safety may relate to the low daily dose and limited duration of use.']
Lucidusculine	0.687	174174	[]	['Oral, mouse: LD50 = 75 mg/kg. Symptoms of overdose includes widespread paralysis of parasympathetically innervated organs. Dry mucous membranes, widely dilated and nonresponsive pupils, tachycardia, fever and cutaneous flush are especially prominent, as are mental and neurological symptoms. In instances of severe intoxication, respiratory depression, coma, circulatory collapse and death may occ…	['atropine', 'No-DILI-Concern', 'No match', 'M Chen, V Vijay, Q Shi, Z Liu, H Fang, W Tong. FDA-Approved Drug Labeling for the Study of Drug-Induced Liver Injury, Drug Discovery Today, 16(15-16):697-703, 2011. PMID:21624500 DOI:10.1016/j.drudis.2011.05.007']		['...INTENSIFY EFFECTS OF ATROPINE. ALUMINUM-CONTAINING ANTACIDS & MAGNESIUM TRISILICATE PROBABLY INTERFERE WITH ABSORPTION...', 'ACTION OF ATROPINE POTENTIATES & IS POTENTIATED BY OTHER ANTICHOLINERGICS, SYMPATHOMIMETICS, CHOLINOLYTICS, MUSCARINIC RECEPTOR ANTAGONISTS. ACTION OF ATROPINE ANTAGONIZES & IS ANTAGONIZED BY CHOLINERGIC AGENTS, ANTICHOLINESTERASES, MUSCARINIC RECEPTOR AGONISTS, PARASY…	['Measures to limit intestinal absorption should be initiated without delay if the poison has been taken orally. For symptomatic treatment, slow iv injection of physostigmine rapidly abolishes the delirium & coma caused by large doses of atropine but carries some risk of overdose in mild atropine intoxication. Since physostigmine is metabolized rapidly, the patient may again lapse into coma withi…	['/HUMAN EXPOSURE STUDIES/ Atropine in toxic amounts leads to drowsiness, stupor, convulsions, & coma. A fatal dose may be as low as 1.6 mg & as high as 100 mg in children. Recovery in an adult has followed ingestion of 1 g. /It was/ observed that 175 ug/mg/kg (12.15 mg intramuscularly) produced initial peripheral autonomic effects such as tachycardia & dryness of mouth. Concomitant with these ef…	['/LABORATORY ANIMALS: Acute Exposure/ THERE IS...INTERSPECIES VARIATION IN TOXICITY OF...ATROPINE; ROUTE OF ADMIN IS ALSO IMPORTANT. ...CERTAIN STRAINS OF RABBITS...RESISTANT TO DIET...HOWEVER, RABBITS FED ON SUCH DIET MAY PROVE TOXIC IF EATEN BY DOGS, CATS... HORSES, CATTLE, AND GOATS ARE...SUSCEPTIBLE TO ATROPINE WHEN IT IS INJECTED PARENTERALLY.', '/LABORATORY ANIMALS: Acute Exposure/ SIGNS O…	['LD50 Rat oral 500 mg/kg', 'LD50 Rat ip 280 mg/kg', 'LD50 Rat sc 250 mg/kg', 'LD50 Rat iv 73 mg/kg', 'For more Non-Human Toxicity Values (Complete) data for ATROPINE (9 total), please visit the HSDB record page.']		['The protein binding of atropine is 14 to 22% in plasma.']				['/BIRDS and MAMMALS/ Atropine, an anticholinergic agent commonly used in human and veterinary medicine, is reported to cause toxicity associated with its antimuscarinic action. A juvenile pygmy sperm whale, Kogia breviceps, was treated with atropine in an attempt to relieve symptoms similar to pyloric stenosis, as has been used in humans. Two doses of 0.01 mg/kg were given im, 12 hr apart, follo…			['Despite widespread use over many decades, hyoscyamine has not been linked to episodes of liver enzyme elevations or clinically apparent liver injury. A major reason for its safety may relate to the low daily dose and limited duration of use.']
Lucidusculine	0.649	154417	[]	['Patients experiencing an overdose may present with headache, nausea, vomiting, dizziness, dry mouth, difficulty in swallowing, dilated pupils, blurred vision, urinary retention, hot dry and flushed skin, tachycardia, hypertension, hypotension, respiratory depression, CNS stimulation, fever, ataxia, excitation, lethargy, stupor, coma, and paralysis. Patients should be treated with symptomatic an…			['L-HYOSCYAMINE (0.3 MG/KG) PREVENTED THE SALIVATION INDUCED IN MICE BY CHOLINERGIC AND ADRENERGIC DRUGS WITHOUT AFFECTING THE ACCOMPANYING TEMP RESPONSES. WHEN GIVEN 30 MIN BEFORE THE INJECTION OF AN ADRENERGIC SIALAGOGUE, IT DID NOT INHIBIT THE SALIVATION INDUCED BY D-AMPHETAMINE SULFATE BUT STILL DIMINISHED THAT CAUSED BY L-ISOPROTERENOL BITARTRATE.']		['...DILATES PUPIL & PARALYZES ACCOMMODATION FOR NEAR /VISION/ THIS HAS NO SERIOUS RESULT UNLESS ANTERIOR CHAMBER IS ANATOMICALLY ABNORMALLY SHALLOW, IN WHICH CASE ACUTE GLAUCOMA MAY BE INDUCED. CASES OF ACUTE GLAUCOMA HAVE BEEN REPORTED AFTER USE OF HYOSCYAMINE IN EYEDROPS...', 'SYMPTOMS & SIGNS...DEVELOP PROMPTLY AFTER INGESTION... MOUTH BECOMES DRY & BURNS; SWALLOWING & TALKING ARE DIFFICULT O…	['THE HYPOTENSIVE ACTION OF HYOSCYAMINE WAS STUDIED IN CONSCIOUS, UNANESTHETIZED RATS. HYOSCYAMINE CAUSED HYPOTENSION & PRODUCED ALPHA-ADRENERGIC RECEPTOR BLOCKADE SIMILAR TO ATROPINE.', 'VERY LARGE CONCN OF ATROPINE SULFATE INDUCED POWERFUL RHYTHMIC CONTRACTIONS OF ESOPHAGEAL CIRCULAR SMOOTH MUSCLE FROM THE OPOSSUM. THE MEAN GEOMETRIC THRESHOLD CONCN FOR L-HYOSCYAMINE, 4.59X10-5 G/ML WAS SIGNIFI…										['Despite widespread use over many decades, hyoscyamine has not been linked to episodes of liver enzyme elevations or clinically apparent liver injury. A major reason for its safety may relate to the low daily dose and limited duration of use.']
Lucidusculine	0.649	154417	[]	['Patients experiencing an overdose may present with headache, nausea, vomiting, dizziness, dry mouth, difficulty in swallowing, dilated pupils, blurred vision, urinary retention, hot dry and flushed skin, tachycardia, hypertension, hypotension, respiratory depression, CNS stimulation, fever, ataxia, excitation, lethargy, stupor, coma, and paralysis. Patients should be treated with symptomatic an…			['L-HYOSCYAMINE (0.3 MG/KG) PREVENTED THE SALIVATION INDUCED IN MICE BY CHOLINERGIC AND ADRENERGIC DRUGS WITHOUT AFFECTING THE ACCOMPANYING TEMP RESPONSES. WHEN GIVEN 30 MIN BEFORE THE INJECTION OF AN ADRENERGIC SIALAGOGUE, IT DID NOT INHIBIT THE SALIVATION INDUCED BY D-AMPHETAMINE SULFATE BUT STILL DIMINISHED THAT CAUSED BY L-ISOPROTERENOL BITARTRATE.']		['...DILATES PUPIL & PARALYZES ACCOMMODATION FOR NEAR /VISION/ THIS HAS NO SERIOUS RESULT UNLESS ANTERIOR CHAMBER IS ANATOMICALLY ABNORMALLY SHALLOW, IN WHICH CASE ACUTE GLAUCOMA MAY BE INDUCED. CASES OF ACUTE GLAUCOMA HAVE BEEN REPORTED AFTER USE OF HYOSCYAMINE IN EYEDROPS...', 'SYMPTOMS & SIGNS...DEVELOP PROMPTLY AFTER INGESTION... MOUTH BECOMES DRY & BURNS; SWALLOWING & TALKING ARE DIFFICULT O…	['THE HYPOTENSIVE ACTION OF HYOSCYAMINE WAS STUDIED IN CONSCIOUS, UNANESTHETIZED RATS. HYOSCYAMINE CAUSED HYPOTENSION & PRODUCED ALPHA-ADRENERGIC RECEPTOR BLOCKADE SIMILAR TO ATROPINE.', 'VERY LARGE CONCN OF ATROPINE SULFATE INDUCED POWERFUL RHYTHMIC CONTRACTIONS OF ESOPHAGEAL CIRCULAR SMOOTH MUSCLE FROM THE OPOSSUM. THE MEAN GEOMETRIC THRESHOLD CONCN FOR L-HYOSCYAMINE, 4.59X10-5 G/ML WAS SIGNIFI…										['Despite widespread use over many decades, hyoscyamine has not been linked to episodes of liver enzyme elevations or clinically apparent liver injury. A major reason for its safety may relate to the low daily dose and limited duration of use.']
Lucidusculine	0.624	4369270	[]
Lucidusculine	0.624	4369270	[]
Lupinidine	0.687	70171	[]
Lupinidine	0.682	70171	[]
Lupinidine	0.679	70171	[]
Lupinidine	0.678	70171	[]
Lupiwighteone	0.929	5281804	[]
Lupiwighteone	0.805	5281650					['Altered membrane integrity and inflammation play a key role in cardiovascular damage. /The authors/ investigated the salubrious effect of exogenously administered alpha-mangostin against beta-adrenergic cathecolamine-induced cardiovascular toxicity with special reference to membrane ATPases, lysosomal hydrolases and inflammatory mediators TNF-alpha and Cyclooxygenase-2 (COX-2) expressions in al…	['/SRP:/ Immediate first aid: Ensure that adequate decontamination has been carried out. If patient is not breathing, start artificial respiration, preferably with a demand valve resuscitator, bag-valve-mask device, or pocket mask, as trained. Perform CPR if necessary. Immediately flush contaminated eyes with gently flowing water. Do not induce vomiting. If vomiting occurs, lean patient forward o…	['/ALTERNATIVE and IN VITRO TESTS/ /The authors/ examined the effects of six xanthones from the pericarps of mangosteen, Garcinia mangostana, on the cell growth inhibition of human leukemia cell line HL60. All xanthones displayed growth inhibitory effects. Among them, alpha-mangostin showed complete inhibition at 10 uM through the induction of apoptosis.', '/ALTERNATIVE and IN VITRO TESTS/ The ox…	['/LABORATORY ANIMALS: Subchronic or Prechronic Exposure/ There is a need to characterize promising dietary agents for chemoprevention and therapy of prostate cancer (PCa). /The authors/ examined the anticancer effect of a-mangostin, derived from the mangosteen fruit, in human PCa cells and its role in targeting cell cycle-related proteins involved in prostate carcinogenesis. Using an 3-(4,5-dime…
Lupiwighteone	0.668	5281807	[]
Mairin	0.942	64945					['This study examines the effect of orally administered ursolic acid (UA) on the formation of aberrant crypt foci (ACF) and intestinal SMase activity in azoxymethane (AOM)-treated rats. Sprague-Dawley rats were divided into eight groups, receiving AOM or vehicle, and fed normal diet or pellets containing 0.11% UA in the initiation or promotion/progression phase. The formation of ACF in the colon …	['/SRP:/ Immediate first aid: Ensure that adequate decontamination has been carried out. If patient is not breathing, start artificial respiration, preferably with a demand valve resuscitator, bag-valve-mask device, or pocket mask, as trained. Perform CPR if necessary. Immediately flush contaminated eyes with gently flowing water. Do not induce vomiting. If vomiting occurs, lean patient forward o…	['/GENOTOXICITY/ ... The chemoprotective effects of quercetin, rutin and ursolic acid on tert-butyl hydroperoxide (t-BHP)-induced DNA damage in a human hepatoma cell line (HepG2) were investigated by the Comet assay. To determine whether protection was due to direct chemical interactions alone or to cellular-mediated responses three different types of treatments were used: simultaneous incubation…	['/LABORATORY ANIMALS: Subchronic or Prechronic Exposure/ An anti-inflammatory triterpenoid, ursolic acid (UA), has recently been found unexpectedly to induce the release of a pro-inflammatory mediator in resting macrophages. In this study, we found that topical applications of UA to mouse skin twice a week for 2 weeks significantly enhanced mRNA expression of cyclooxygenase (COX)-1, COX-2, and t…
Mairin	0.942	64945					['This study examines the effect of orally administered ursolic acid (UA) on the formation of aberrant crypt foci (ACF) and intestinal SMase activity in azoxymethane (AOM)-treated rats. Sprague-Dawley rats were divided into eight groups, receiving AOM or vehicle, and fed normal diet or pellets containing 0.11% UA in the initiation or promotion/progression phase. The formation of ACF in the colon …	['/SRP:/ Immediate first aid: Ensure that adequate decontamination has been carried out. If patient is not breathing, start artificial respiration, preferably with a demand valve resuscitator, bag-valve-mask device, or pocket mask, as trained. Perform CPR if necessary. Immediately flush contaminated eyes with gently flowing water. Do not induce vomiting. If vomiting occurs, lean patient forward o…	['/GENOTOXICITY/ ... The chemoprotective effects of quercetin, rutin and ursolic acid on tert-butyl hydroperoxide (t-BHP)-induced DNA damage in a human hepatoma cell line (HepG2) were investigated by the Comet assay. To determine whether protection was due to direct chemical interactions alone or to cellular-mediated responses three different types of treatments were used: simultaneous incubation…	['/LABORATORY ANIMALS: Subchronic or Prechronic Exposure/ An anti-inflammatory triterpenoid, ursolic acid (UA), has recently been found unexpectedly to induce the release of a pro-inflammatory mediator in resting macrophages. In this study, we found that topical applications of UA to mouse skin twice a week for 2 weeks significantly enhanced mRNA expression of cyclooxygenase (COX)-1, COX-2, and t…
Mairin	0.942	447715		['LD50 information for obeticholic acid is not readily available in the literature. The maximum documented exposure to obeticholic acid was 500 mg in healthy research volunteers. Doses of 250 mg have been administered to healthy volunteers for 12 consecutive days. Pruritus and reversible transaminase liver elevations were observed. In PBC patients who received 25mg daily to 50mg daily (2.5 to 5 t…									['Obeticholic acid and its metabolic conjugates are >99% plasma protein-bound.']
Mairin	0.942	64945					['This study examines the effect of orally administered ursolic acid (UA) on the formation of aberrant crypt foci (ACF) and intestinal SMase activity in azoxymethane (AOM)-treated rats. Sprague-Dawley rats were divided into eight groups, receiving AOM or vehicle, and fed normal diet or pellets containing 0.11% UA in the initiation or promotion/progression phase. The formation of ACF in the colon …	['/SRP:/ Immediate first aid: Ensure that adequate decontamination has been carried out. If patient is not breathing, start artificial respiration, preferably with a demand valve resuscitator, bag-valve-mask device, or pocket mask, as trained. Perform CPR if necessary. Immediately flush contaminated eyes with gently flowing water. Do not induce vomiting. If vomiting occurs, lean patient forward o…	['/GENOTOXICITY/ ... The chemoprotective effects of quercetin, rutin and ursolic acid on tert-butyl hydroperoxide (t-BHP)-induced DNA damage in a human hepatoma cell line (HepG2) were investigated by the Comet assay. To determine whether protection was due to direct chemical interactions alone or to cellular-mediated responses three different types of treatments were used: simultaneous incubation…	['/LABORATORY ANIMALS: Subchronic or Prechronic Exposure/ An anti-inflammatory triterpenoid, ursolic acid (UA), has recently been found unexpectedly to induce the release of a pro-inflammatory mediator in resting macrophages. In this study, we found that topical applications of UA to mouse skin twice a week for 2 weeks significantly enhanced mRNA expression of cyclooxygenase (COX)-1, COX-2, and t…
Mairin	0.942	64945					['This study examines the effect of orally administered ursolic acid (UA) on the formation of aberrant crypt foci (ACF) and intestinal SMase activity in azoxymethane (AOM)-treated rats. Sprague-Dawley rats were divided into eight groups, receiving AOM or vehicle, and fed normal diet or pellets containing 0.11% UA in the initiation or promotion/progression phase. The formation of ACF in the colon …	['/SRP:/ Immediate first aid: Ensure that adequate decontamination has been carried out. If patient is not breathing, start artificial respiration, preferably with a demand valve resuscitator, bag-valve-mask device, or pocket mask, as trained. Perform CPR if necessary. Immediately flush contaminated eyes with gently flowing water. Do not induce vomiting. If vomiting occurs, lean patient forward o…	['/GENOTOXICITY/ ... The chemoprotective effects of quercetin, rutin and ursolic acid on tert-butyl hydroperoxide (t-BHP)-induced DNA damage in a human hepatoma cell line (HepG2) were investigated by the Comet assay. To determine whether protection was due to direct chemical interactions alone or to cellular-mediated responses three different types of treatments were used: simultaneous incubation…	['/LABORATORY ANIMALS: Subchronic or Prechronic Exposure/ An anti-inflammatory triterpenoid, ursolic acid (UA), has recently been found unexpectedly to induce the release of a pro-inflammatory mediator in resting macrophages. In this study, we found that topical applications of UA to mouse skin twice a week for 2 weeks significantly enhanced mRNA expression of cyclooxygenase (COX)-1, COX-2, and t…
Mairin	0.942	447715		['LD50 information for obeticholic acid is not readily available in the literature. The maximum documented exposure to obeticholic acid was 500 mg in healthy research volunteers. Doses of 250 mg have been administered to healthy volunteers for 12 consecutive days. Pruritus and reversible transaminase liver elevations were observed. In PBC patients who received 25mg daily to 50mg daily (2.5 to 5 t…									['Obeticholic acid and its metabolic conjugates are >99% plasma protein-bound.']
Mairin	0.941	64945					['This study examines the effect of orally administered ursolic acid (UA) on the formation of aberrant crypt foci (ACF) and intestinal SMase activity in azoxymethane (AOM)-treated rats. Sprague-Dawley rats were divided into eight groups, receiving AOM or vehicle, and fed normal diet or pellets containing 0.11% UA in the initiation or promotion/progression phase. The formation of ACF in the colon …	['/SRP:/ Immediate first aid: Ensure that adequate decontamination has been carried out. If patient is not breathing, start artificial respiration, preferably with a demand valve resuscitator, bag-valve-mask device, or pocket mask, as trained. Perform CPR if necessary. Immediately flush contaminated eyes with gently flowing water. Do not induce vomiting. If vomiting occurs, lean patient forward o…	['/GENOTOXICITY/ ... The chemoprotective effects of quercetin, rutin and ursolic acid on tert-butyl hydroperoxide (t-BHP)-induced DNA damage in a human hepatoma cell line (HepG2) were investigated by the Comet assay. To determine whether protection was due to direct chemical interactions alone or to cellular-mediated responses three different types of treatments were used: simultaneous incubation…	['/LABORATORY ANIMALS: Subchronic or Prechronic Exposure/ An anti-inflammatory triterpenoid, ursolic acid (UA), has recently been found unexpectedly to induce the release of a pro-inflammatory mediator in resting macrophages. In this study, we found that topical applications of UA to mouse skin twice a week for 2 weeks significantly enhanced mRNA expression of cyclooxygenase (COX)-1, COX-2, and t…
Mairin	0.941	64945					['This study examines the effect of orally administered ursolic acid (UA) on the formation of aberrant crypt foci (ACF) and intestinal SMase activity in azoxymethane (AOM)-treated rats. Sprague-Dawley rats were divided into eight groups, receiving AOM or vehicle, and fed normal diet or pellets containing 0.11% UA in the initiation or promotion/progression phase. The formation of ACF in the colon …	['/SRP:/ Immediate first aid: Ensure that adequate decontamination has been carried out. If patient is not breathing, start artificial respiration, preferably with a demand valve resuscitator, bag-valve-mask device, or pocket mask, as trained. Perform CPR if necessary. Immediately flush contaminated eyes with gently flowing water. Do not induce vomiting. If vomiting occurs, lean patient forward o…	['/GENOTOXICITY/ ... The chemoprotective effects of quercetin, rutin and ursolic acid on tert-butyl hydroperoxide (t-BHP)-induced DNA damage in a human hepatoma cell line (HepG2) were investigated by the Comet assay. To determine whether protection was due to direct chemical interactions alone or to cellular-mediated responses three different types of treatments were used: simultaneous incubation…	['/LABORATORY ANIMALS: Subchronic or Prechronic Exposure/ An anti-inflammatory triterpenoid, ursolic acid (UA), has recently been found unexpectedly to induce the release of a pro-inflammatory mediator in resting macrophages. In this study, we found that topical applications of UA to mouse skin twice a week for 2 weeks significantly enhanced mRNA expression of cyclooxygenase (COX)-1, COX-2, and t…
Mairin	0.937	10494	[]
Mairin	0.937	10494	[]
Mairin	0.936	10494	[]
Mairin	0.936	10114	[]
Mairin	0.936	10494	[]
Mairin	0.936	10114	[]
Mairin	0.917	9903	[]				['SKIN TUMOR INHIBITION DECR IN FOLLOWING ORDER OF ACIDS: CHENODEOXYCHOLIC, LITHOCHOLIC, DEOXYCHOLIC, & CHOLIC.', '16ALPHA-CYANOPREGNENOLONE (5 MG IP TWICE DAILY FOR 2 DAYS) INCR IN VITRO RAT LIVER MICROSOMAL 6BETA- & 7ALPHA-HYDROXYLATION OF LITHOCHOLIC ACID BY FACTORS OF 2 & 3-4 RESPECTIVELY. THIS MAY ACCOUNT FOR PREVENTION OF LITHOCHOLIC ACID-INDUCED CHOLELITHIASIS.', 'LITHOCHOLIC ACID (24)C(14…			['PROLIFERATION OF ENDOPLASMIC RETICULUM WAS ONLY HEPATIC CHANGE OBSERVED IN RABBITS FOLLOWING 20 DAYS OF INGESTING FEED WITH LITHOCHOLIC ACID (50 MG/DAY). @ 30 DAYS CHANGES INCL PRESENCE OF INTRACYTOPLASMIC DENSE BODIES & ALTERATIONS OF HEPATOCELLULAR BILIARY POLE.', 'LITHOCHOLIC ACID (8 MG/DAY, BY GAVAGE), BETWEEN DAYS 1.5 & 2.5 LARGE DECR IN CHOLIC ACID CONCN & LITHOCHOLIC ACID & 3ALPHA,6BETA-…								['The following link will take the user to the National Toxicology Program (NTP) Test Agent Search Results page, which tabulates all of the "Standard Toxicology & Carcinogenesis Studies", "Developmental Studies", and "Genetic Toxicity Studies" performed with this chemical. Clicking on the "Testing Status" link will take the user to the status (i.e., in review, in progress, in preparation, on test…			['A bioassay for the possible carcinogenicity of lithocholic acid was conducted using Fischer 344 rats and B6C3F1 mice. Lithocholic acid was admin by gavage, at either of two dosages, to groups of 50 male and 50 female animals of each species, except for 49 low dose female rats. Twenty animals of each sex and species were placed on test as controls. The high and low dosages of lithocholic acid ad…
Mairin	0.917	9903	[]				['SKIN TUMOR INHIBITION DECR IN FOLLOWING ORDER OF ACIDS: CHENODEOXYCHOLIC, LITHOCHOLIC, DEOXYCHOLIC, & CHOLIC.', '16ALPHA-CYANOPREGNENOLONE (5 MG IP TWICE DAILY FOR 2 DAYS) INCR IN VITRO RAT LIVER MICROSOMAL 6BETA- & 7ALPHA-HYDROXYLATION OF LITHOCHOLIC ACID BY FACTORS OF 2 & 3-4 RESPECTIVELY. THIS MAY ACCOUNT FOR PREVENTION OF LITHOCHOLIC ACID-INDUCED CHOLELITHIASIS.', 'LITHOCHOLIC ACID (24)C(14…			['PROLIFERATION OF ENDOPLASMIC RETICULUM WAS ONLY HEPATIC CHANGE OBSERVED IN RABBITS FOLLOWING 20 DAYS OF INGESTING FEED WITH LITHOCHOLIC ACID (50 MG/DAY). @ 30 DAYS CHANGES INCL PRESENCE OF INTRACYTOPLASMIC DENSE BODIES & ALTERATIONS OF HEPATOCELLULAR BILIARY POLE.', 'LITHOCHOLIC ACID (8 MG/DAY, BY GAVAGE), BETWEEN DAYS 1.5 & 2.5 LARGE DECR IN CHOLIC ACID CONCN & LITHOCHOLIC ACID & 3ALPHA,6BETA-…								['The following link will take the user to the National Toxicology Program (NTP) Test Agent Search Results page, which tabulates all of the "Standard Toxicology & Carcinogenesis Studies", "Developmental Studies", and "Genetic Toxicity Studies" performed with this chemical. Clicking on the "Testing Status" link will take the user to the status (i.e., in review, in progress, in preparation, on test…			['A bioassay for the possible carcinogenicity of lithocholic acid was conducted using Fischer 344 rats and B6C3F1 mice. Lithocholic acid was admin by gavage, at either of two dosages, to groups of 50 male and 50 female animals of each species, except for 49 low dose female rats. Twenty animals of each sex and species were placed on test as controls. The high and low dosages of lithocholic acid ad…
Mairin	0.911	168928																		['Boswellia serrata extract has not been linked to serum enzyme elevations during therapy, although there have been few prospective studies in humans that have reported on its effects on laboratory test results in any detail. In small trials, Boswellia extracts have appeared to be well tolerated with only minor and few adverse effects which have been similar in frequency among persons receiving p…
Mairin	0.911	168928																		['Boswellia serrata extract has not been linked to serum enzyme elevations during therapy, although there have been few prospective studies in humans that have reported on its effects on laboratory test results in any detail. In small trials, Boswellia extracts have appeared to be well tolerated with only minor and few adverse effects which have been similar in frequency among persons receiving p…
Mairin	0.887	73299	[]
Mairin	0.887	73299	[]
Mairin	0.88	73659						['/SRP:/ Immediate first aid: Ensure that adequate decontamination has been carried out. If patient is not breathing, start artificial respiration, preferably with a demand valve resuscitator, bag-valve-mask device, or pocket mask, as trained. Perform CPR if necessary. Immediately flush contaminated eyes with gently flowing water. Do not induce vomiting. If vomiting occurs, lean patient forward o…	['/ALTERNATIVE and IN VITRO TESTS/ Olives and their derivatives represent an important component of the Mediterranean diet that has been considered to be protective against cancer... the effect on cell proliferation and apoptosis in HT-29 cells of an extract from the skin of olives composed of pentacyclic triterpenes with the main components maslinic acid (73.25%) and oleanolic acid (25.75%) was …	['/LABORATORY ANIMALS: Subchronic or Prechronic Exposure/ The present study aimed to evaluate the protective effect of maslinic acid (MA) on body weight, heart weight, lipids, lipoproteins, lipid peroxidation (LPO), cardiac marker enzymes, and paraoxonase (PON) in normal control and isoproterenol (ISO)-induced myocardial infarcted albino Wistar rats. After treatment with MA (15 mg/kg) for 7 days,…
Mairin	0.88	73659						['/SRP:/ Immediate first aid: Ensure that adequate decontamination has been carried out. If patient is not breathing, start artificial respiration, preferably with a demand valve resuscitator, bag-valve-mask device, or pocket mask, as trained. Perform CPR if necessary. Immediately flush contaminated eyes with gently flowing water. Do not induce vomiting. If vomiting occurs, lean patient forward o…	['/ALTERNATIVE and IN VITRO TESTS/ Olives and their derivatives represent an important component of the Mediterranean diet that has been considered to be protective against cancer... the effect on cell proliferation and apoptosis in HT-29 cells of an extract from the skin of olives composed of pentacyclic triterpenes with the main components maslinic acid (73.25%) and oleanolic acid (25.75%) was …	['/LABORATORY ANIMALS: Subchronic or Prechronic Exposure/ The present study aimed to evaluate the protective effect of maslinic acid (MA) on body weight, heart weight, lipids, lipoproteins, lipid peroxidation (LPO), cardiac marker enzymes, and paraoxonase (PON) in normal control and isoproterenol (ISO)-induced myocardial infarcted albino Wistar rats. After treatment with MA (15 mg/kg) for 7 days,…
Mairin	0.804	119034					['Asiatic acid is a pentacyclic triterpene contained in medicinal plants. The cytotoxic effect of this compound and its augmentative effect on the anticancer drug irinotecan hydrochloride (CPT-11) were investigated in the human colon adenocarcinoma cell line HT-29. Asiatic acid dose-dependently showed cytotoxicity in HT-29 cells. DNA fragmentation, annexin-positive apoptotic cells, and caspase-3 …	['/SRP:/ Immediate first aid: Ensure that adequate decontamination has been carried out. If patient is not breathing, start artificial respiration, preferably with a demand valve resuscitator, bag-valve-mask device, or pocket mask, as trained. Perform CPR if necessary. Immediately flush contaminated eyes with gently flowing water. Do not induce vomiting. If vomiting occurs, lean patient forward o…	['/HUMAN EXPOSURE STUDIES/ A new HPLC assay method was used to investigate the pharmacokinetics of asiatic acid after oral administration of the total triterpenic fraction of Centella asiatica in single doses (30 or 60 mg) and after a 7-day treatment (30 or 60 mg twice daily). Twelve healthy volunteers received each treatment following a randomized cross-over design with trials separated by a 3-w…	['/LABORATORY ANIMALS: Subchronic or Prechronic Exposure/ The sensitizing capacity of Centella asiatica (raw extract) and its triterpenic constituents asiaticoside, asiatic acid and madecassic acid has been studied in guinea pigs. The extract itself as well as the 3 acids were found to be very weak sensitizers. ...', '/OTHER TOXICITY INFORMATION/ A new coumaroyl triterpene, 3-O-trans-p-coumaroyl …
Mairin	0.804	119034					['Asiatic acid is a pentacyclic triterpene contained in medicinal plants. The cytotoxic effect of this compound and its augmentative effect on the anticancer drug irinotecan hydrochloride (CPT-11) were investigated in the human colon adenocarcinoma cell line HT-29. Asiatic acid dose-dependently showed cytotoxicity in HT-29 cells. DNA fragmentation, annexin-positive apoptotic cells, and caspase-3 …	['/SRP:/ Immediate first aid: Ensure that adequate decontamination has been carried out. If patient is not breathing, start artificial respiration, preferably with a demand valve resuscitator, bag-valve-mask device, or pocket mask, as trained. Perform CPR if necessary. Immediately flush contaminated eyes with gently flowing water. Do not induce vomiting. If vomiting occurs, lean patient forward o…	['/HUMAN EXPOSURE STUDIES/ A new HPLC assay method was used to investigate the pharmacokinetics of asiatic acid after oral administration of the total triterpenic fraction of Centella asiatica in single doses (30 or 60 mg) and after a 7-day treatment (30 or 60 mg twice daily). Twelve healthy volunteers received each treatment following a randomized cross-over design with trials separated by a 3-w…	['/LABORATORY ANIMALS: Subchronic or Prechronic Exposure/ The sensitizing capacity of Centella asiatica (raw extract) and its triterpenic constituents asiaticoside, asiatic acid and madecassic acid has been studied in guinea pigs. The extract itself as well as the 3 acids were found to be very weak sensitizers. ...', '/OTHER TOXICITY INFORMATION/ A new coumaroyl triterpene, 3-O-trans-p-coumaroyl …
Mairin	0.629	5459840	[]
Mairin	0.629	5459840	[]
Mairin	0.627	5280363	[]				['CONTRACTIONS IN RESPONSE TO PROSTAGLANDIN F2ALPHA IN HUMAN ISOLATED BRONCHIAL MUSCLE ARE INHIBITED BY FENAMATES, PHENYLBUTAZONE, &, LESS POTENTLY, ASPIRIN.']	['SINCE DINOPROST IS METABOLIZED RAPIDLY, DISCONTINUATION OF DRUG & SUPPORTIVE THERAPY ARE ADEQUATE TREATMENT...BLOOD TRANSFUSIONS MAY BE REQUIRED /FOR HEMORRHAGE DUE TO RETENTION OF PLACENTA/']	['INTRADERMAL INJECTION OF.../PROSTAGLANDIN F2ALPHA/ IN MAN CAUSES "WHEAL & FLARE."', 'SIDE EFFECTS ATTENDING USE OF PROSTAGLANDINS IN SECOND & THIRD TRIMESTER & @ TERM ARE CAUSED BY THEIR STIMULATORY ACTION ON SMOOTH MUSCLE OF ALIMENTARY TRACT, THAT IS, NAUSEA, VOMITING, & DIARRHEA. /PROSTAGLANDINS/', 'CERVICAL OR LOWER UTERINE LACERATION OR RUPTURE, WITH RETENTION OF PLACENTA & HEMORRHAGE, IS P…	['IN PREGNANT RATS TREATED SC @ 50 UG, DAYS 9-11 OR 12-15 OF GESTATION, PLACENTA SHOWED EXTENSIVE AREAS OF DEGENERATION THAT ARE FOUND IN PLACENTAL INSUFFICIENCY. ALSO FETAL ADRENAL CORTEX SHOWED MORPHOLOGICAL CHANGES INDICATIVE OF INTRAUTERINE DISTRESS.']
Mairin	0.627	5280363	[]				['CONTRACTIONS IN RESPONSE TO PROSTAGLANDIN F2ALPHA IN HUMAN ISOLATED BRONCHIAL MUSCLE ARE INHIBITED BY FENAMATES, PHENYLBUTAZONE, &, LESS POTENTLY, ASPIRIN.']	['SINCE DINOPROST IS METABOLIZED RAPIDLY, DISCONTINUATION OF DRUG & SUPPORTIVE THERAPY ARE ADEQUATE TREATMENT...BLOOD TRANSFUSIONS MAY BE REQUIRED /FOR HEMORRHAGE DUE TO RETENTION OF PLACENTA/']	['INTRADERMAL INJECTION OF.../PROSTAGLANDIN F2ALPHA/ IN MAN CAUSES "WHEAL & FLARE."', 'SIDE EFFECTS ATTENDING USE OF PROSTAGLANDINS IN SECOND & THIRD TRIMESTER & @ TERM ARE CAUSED BY THEIR STIMULATORY ACTION ON SMOOTH MUSCLE OF ALIMENTARY TRACT, THAT IS, NAUSEA, VOMITING, & DIARRHEA. /PROSTAGLANDINS/', 'CERVICAL OR LOWER UTERINE LACERATION OR RUPTURE, WITH RETENTION OF PLACENTA & HEMORRHAGE, IS P…	['IN PREGNANT RATS TREATED SC @ 50 UG, DAYS 9-11 OR 12-15 OF GESTATION, PLACENTA SHOWED EXTENSIVE AREAS OF DEGENERATION THAT ARE FOUND IN PLACENTAL INSUFFICIENCY. ALSO FETAL ADRENAL CORTEX SHOWED MORPHOLOGICAL CHANGES INDICATIVE OF INTRAUTERINE DISTRESS.']
Mairin	0.621	446284																																['Dermatotoxin - Skin burns.']
Mairin	0.621	446284																																['Dermatotoxin - Skin burns.']
Medicagol	0.677	5281612						['/SRP:/ Immediate first aid: Ensure that adequate decontamination has been carried out. If patient is not breathing, start artificial respiration, preferably with a demand valve resuscitator, bag-valve-mask device, or pocket mask, as trained. Perform CPR if necessary. Immediately flush contaminated eyes with gently flowing water. Do not induce vomiting. If vomiting occurs, lean patient forward o…	['/ALTERNATIVE and IN VITRO TESTS/ The aim of this study was to assess the effects of diosmetin and hesperetin, two flavonoids present in various medicinal products, on CYP2C8 activity of human liver microsomes using paclitaxel oxidation to 6alpha-hydroxy-paclitaxel as a probe reaction. Diosmetin and hesperetin inhibited 6alpha-hydroxy-paclitaxel production in a concentration-dependent manner, di…	['/LABORATORY ANIMALS: Subchronic or Prechronic Exposure/ The new natural flavonoid compounds - diosmetin 7-O-beta-L-arabinofuranosyl (1 /to/ 2) beta-D-apiofuranoside (1) and diosmetin 7-O-beta-D-apiofuranoside (2) - were isolated from the acetone extract of date fruits epicarp belonging to family Arecaceae (Palmae). Elucidation of their chemical structures was determined by different spectroscop…
Medicagol	0.625	5320693	[]
Medicarpin	0.905	68071	[]
Medicarpin	0.905	68071	[]
Medicarpin	0.905	68071	[]
Medicarpin	0.685	2066126	[]
Medicarpin	0.681	2066126	[]
Medicarpin	0.663	6449266	[]
Medicarpin	0.663	6449266	[]
Medicarpin	0.661	2466	[]	['The LD50 in rat following oral and intraperitoneal administration is 3370 mg/kg and 805 mg/kg, respectively [MSDS]. Subcutaneous LD50 in mouse is >5000 mg/kg [MSDS]. Mild skin irritation was seen in rabbits following dermal application of 750 mg/30d(l) [MSDS]. Non-steroidal anti-inflammatory drug (NSAID) overdose may produce nausea, vomiting, indigestion and upper abdominal pain. Other effects …									['No data available.']
Medicarpin	0.648	2466	[]	['The LD50 in rat following oral and intraperitoneal administration is 3370 mg/kg and 805 mg/kg, respectively [MSDS]. Subcutaneous LD50 in mouse is >5000 mg/kg [MSDS]. Mild skin irritation was seen in rabbits following dermal application of 750 mg/30d(l) [MSDS]. Non-steroidal anti-inflammatory drug (NSAID) overdose may produce nausea, vomiting, indigestion and upper abdominal pain. Other effects …									['No data available.']
Medicarpin	0.637	6449266	[]
Medicarpin	0.632	2466	[]	['The LD50 in rat following oral and intraperitoneal administration is 3370 mg/kg and 805 mg/kg, respectively [MSDS]. Subcutaneous LD50 in mouse is >5000 mg/kg [MSDS]. Mild skin irritation was seen in rabbits following dermal application of 750 mg/30d(l) [MSDS]. Non-steroidal anti-inflammatory drug (NSAID) overdose may produce nausea, vomiting, indigestion and upper abdominal pain. Other effects …									['No data available.']
Medicarpin	0.624	5284592	[]	['Symptoms of overdose include difficulty in breathing, hallucinations, mental changes (severe), nervousness or anxiety (severe). Monkeys treated with Nabilone at doses as high as 2mg/kg/day for a year experienced no significant adverse events. This result contrasts with the finding in a planned 1-year dog study that was prematurely terminated because of deaths associated with convulsions in dogs…	['nabilone', 'No-DILI-Concern', 'No match', 'M Chen, V Vijay, Q Shi, Z Liu, H Fang, W Tong. FDA-Approved Drug Labeling for the Study of Drug-Induced Liver Injury, Drug Discovery Today, 16(15-16):697-703, 2011. PMID:21624500 DOI:10.1016/j.drudis.2011.05.007']															['Serum aminotransferase elevations during nabilone therapy are not common, generally mild and similar in to the rate in controls who are receiving cancer chemotherapy. There have been no convincing cases of clinically apparent liver injury attributable to nabilone published in the literature and, thus, significant liver injury from nabilone must be exceeding rare, if it occurs at all.']
Medicarpin	0.623	2066126	[]
Medicarpin	0.623	5284592	[]	['Symptoms of overdose include difficulty in breathing, hallucinations, mental changes (severe), nervousness or anxiety (severe). Monkeys treated with Nabilone at doses as high as 2mg/kg/day for a year experienced no significant adverse events. This result contrasts with the finding in a planned 1-year dog study that was prematurely terminated because of deaths associated with convulsions in dogs…	['nabilone', 'No-DILI-Concern', 'No match', 'M Chen, V Vijay, Q Shi, Z Liu, H Fang, W Tong. FDA-Approved Drug Labeling for the Study of Drug-Induced Liver Injury, Drug Discovery Today, 16(15-16):697-703, 2011. PMID:21624500 DOI:10.1016/j.drudis.2011.05.007']															['Serum aminotransferase elevations during nabilone therapy are not common, generally mild and similar in to the rate in controls who are receiving cancer chemotherapy. There have been no convincing cases of clinically apparent liver injury attributable to nabilone published in the literature and, thus, significant liver injury from nabilone must be exceeding rare, if it occurs at all.']
Odoratin	0.986	5281804	[]
Odoratin	0.985	5281708	[]
Odoratin	0.983	5280961	[]				['Humans and wildlife are frequently exposed to mixtures of endocrine active-compounds (EAC). The objective of the present study was to investigate the potential of the phytoestrogen genistein to influence the reproductive developmental toxicity of the endocrine-active pesticide methoxychlor. Three levels of genistein (0, 300, or 800 ppm) and two levels of methoxychlor (0 or 800 ppm) were used in…		["/EPIDEMIOLOGY STUDIES/ ... The Study of Women's Health Across the Nation (SWAN), is a multiethnic, community based, longitudinal study of women aged 42 to 52 years at entry. Dietary isoflavone intakes were estimated from an interviewer-administered food frequency questionnaire at baseline. Intakes of genistein and daidzein were highly correlated (r = 0.98); therefore, analyses were conducted us…	['/LABORATORY ANIMALS: Acute Exposure/ Two acute studies were conducted in male and female 7-week-old Hanlbm Wistar rats and 8-week-old outbred Wistar Crl:(WI)BR rats. The Hanlbm Wistar rats were fed a genistein-free diet and the Wistar Crl:(WI)BR rats were fed standard animal diet. The rats were administered genistein (99.5-99.6% purity) in a single gavage dose of 2000 mg/kg bw and observed for …		['Despite the suggested benefits of phytoestrogens in lowering the risks of developing breast cancer, studies have shown that soy supplementation of the diet can induce estrogen-responsive gene products in nipple aspirates in premenopausal women with breast disease. Although breast cell proliferation was not evident in this study, the /Committee on Toxicity/ Working Group suggested that until fur…					['/BIRDS and MAMMALS/ ... /The authors/ orally dosed zebra finch chicks daily during their linear growth phase (days 5-11) with estradiol benzoate (EB), genistein, methoxychlor, or octylphenol, all dissolved or suspended in canola oil, or canola oil alone, as a vehicle control. On day 12, oviducts were removed, weighed and examined histologically. All doses of EB (0.1-1,000 nmol/g body weight), g…	['The following link will take the user to the National Toxicology Program (NTP) Test Agent Search Results page, which tabulates all of the "Standard Toxicology & Carcinogenesis Studies", "Developmental Studies", and "Genetic Toxicity Studies" performed with this chemical. Clicking on the "Testing Status" link will take the user to the status (i.e., in review, in progress, in preparation, on test…			['These studies were carried out as an interagency agreement between the National Environmental Health Science (NIEHS) and the National Center for Toxicology Research (NCTR) with the immunotoxicology component being the only portion conducted outside of the NCTR facility in Jefferson, Arkansas. Thus, the purpose of these reported studies was to determine the potential effects of genistein on the …
Odoratin	0.927	5281612						['/SRP:/ Immediate first aid: Ensure that adequate decontamination has been carried out. If patient is not breathing, start artificial respiration, preferably with a demand valve resuscitator, bag-valve-mask device, or pocket mask, as trained. Perform CPR if necessary. Immediately flush contaminated eyes with gently flowing water. Do not induce vomiting. If vomiting occurs, lean patient forward o…	['/ALTERNATIVE and IN VITRO TESTS/ The aim of this study was to assess the effects of diosmetin and hesperetin, two flavonoids present in various medicinal products, on CYP2C8 activity of human liver microsomes using paclitaxel oxidation to 6alpha-hydroxy-paclitaxel as a probe reaction. Diosmetin and hesperetin inhibited 6alpha-hydroxy-paclitaxel production in a concentration-dependent manner, di…	['/LABORATORY ANIMALS: Subchronic or Prechronic Exposure/ The new natural flavonoid compounds - diosmetin 7-O-beta-L-arabinofuranosyl (1 /to/ 2) beta-D-apiofuranoside (1) and diosmetin 7-O-beta-D-apiofuranoside (2) - were isolated from the acetone extract of date fruits epicarp belonging to family Arecaceae (Palmae). Elucidation of their chemical structures was determined by different spectroscop…
Odoratin	0.882	5280442	[]
Odoratin	0.865	5281654	[]
Odoratin	0.802	5280445	[]
Odoratin	0.799	5322065	[]
Odoratin	0.781	5320693	[]
Odoratin	0.757	5281614	[]
Odoratin	0.745	5280343					['In human myelogenous leukemia cells, quercetin was reported to arrest growth of the cell by an incr in the uptake of vincristine, a chemotherapeutic agent.', 'Quercetin binds, in vitro, to the DNA gyrase site in bacteria. Therefore, theoretically, it can serve as a competitive inhibitor to the quinolone antibiotics which also bind to this site ... Because of the theoretical risk of genotoxicity…	['/SRP:/ Immediate first aid: Ensure that adequate decontamination has been carried out. If patient is not breathing, start artificial respiration, preferably with a demand valve resuscitator, bag-valve-mask device, or pocket mask, as trained. Perform CPR if necessary. Immediately flush contaminated eyes with gently flowing water. Do not induce vomiting. If vomiting occurs, lean patient forward o…	['/HUMAN EXPOSURE STUDIES/ ... A double-blind, placebo-controlled study compared one gram daily of oral quercetin with placebo in 27 healthy subjects ... The study continued for 28 days, during which period subjects receiving quercetin achieved plasma quercetin level 23-fold higher than levels in those on placebo. The results showed no quercetin effect on serum total cholesterol, LDL-cholesterol,…	['/LABORATORY ANIMALS: Acute Exposure/ High-dose quercetin promoted mucus production and helped diminish the severity of gastric lesions in animals injured with abs ethanol. Thiobarbituric acid reactive substances in gastric mucosa, a measure of lipid peroxidation, was significantly decr by quercetin in ethanol-injured animals ...', '/LABORATORY ANIMALS: Subchronic or Prechronic Exposure/ ... /Th…	['LD50 Rat oral 161 mg/kg', 'LD50 Mouse iv 18 mg/kg', 'LD50 Mouse oral 160 mg/kg', 'LD50 Mouse sc 100 mg/kg']	['Precautions: Because of lack of long-term safety data, quercetin should be avoided by pregnant women and nursing mothers.']						['The following link will take the user to the National Toxicology Program (NTP) Test Agent Search Results page, which tabulates all of the "Standard Toxicology & Carcinogenesis Studies", "Developmental Studies", and "Genetic Toxicity Studies" performed with this chemical. Clicking on the "Testing Status" link will take the user to the status (i.e., in review, in progress, in preparation, on test…	['Evaluation: There is inadequate evidence in humans for the carcinogenicity of quercetin. There is limited evidence in experimental animals for the carcinogenicity of quercetin. Overall evaluation: Quercetin is not classifiable as to its carcinogenicity to humans (Group 3).']	['Quercetin supplements have not been linked serum aminotransferase elevations during therapy, although there have been few focused studies of its hepatic safety. Furthermore, there have been no published reports of clinically apparent liver injury attributable to quercetin. Indeed, many in vitro and in vivo studies have shown that quercetin protects against hepatic injury caused by drugs and tox…	['... The NTP 2-year studies were conducted by admin 0, 1,000, 10,000, or 40,000 ppm quercetin (>95% pure) in feed to groups of 50 male and female rats for 104 wk. Ten additional animals per dose group were evaluated at 6 and 15 mo ... Body weights of exposed male and female rats given 1,000 and 10,000 ppm were within 5% of controls throughout the studies. Reduced body weight gain in male and fem…						['Quercetin', 'Group 3: Not classifiable as to its carcinogenicity to humans', 'Volume Sup 7: Overall Evaluations of Carcinogenicity: An Updating of IARC Monographs Volumes 1 to 42, 1987; 440 pages; ISBN 92-832-1411-0 (out of print)']
Odoratin	0.744	5281672					['... Addition of apigenin, chrysin, fisetin, flavonone, galangin, hesperitin, kaempferol, morin, myricetin, haringenin, or quercetin to human liver microsomes inhibited the hydroxylation of benzo(a)pyrene. In contrast to these results, the addition of flavone, nobiletin, tangeretin, or 7,8-benzoflavone to human liver microsomes caused a many-fold stimulation in the hydroxylation of benzo(a)pyren…	['/SRP:/ Immediate first aid: Ensure that adequate decontamination has been carried out. If patient is not breathing, start artificial respiration, preferably with a demand valve resuscitator, bag-valve-mask device, or pocket mask, as trained. Perform CPR if necessary. Immediately flush contaminated eyes with gently flowing water. Do not induce vomiting. If vomiting occurs, lean patient forward o…	['/EPIDEMIOLOGY STUDIES/ ... The flavonoids quercetin, kaempferol, myricetin, apigenin, and luteolin /were measured/ in foods and ... flavonoid intake in 1985 /was assessed. by dietary history in 738 men aged 65-84 years without a history of cancer, who were then followed for five years. Mean flavonoid intake was 25.9 mg/day. The major sources of flavonoid intake were tea at 61% and vegetables an…	['/LABORATORY ANIMALS: Chronic Exposure or Carcinogenicity/ ... Treatment of preweanling mice with 1/7, 2/7 and 4/7 of the total dose of ellagic acid (300 nmol), robinetin (1400 nmol), myricetin (1400 nmol) or quercetin (1400 nmol) i.p. on their first, eighth and fifteenth day of life, respectively, did not cause the formation of tumors in animals that were killed 9-11 months later...', "/GENOTOX…	['LD50 Mouse intraperitoneal 1410 mg/kg']
Odoratin	0.741	5484010	[]
Odoratin	0.725	5280443					['... This study ... investigated the anti-genotoxic effects of apigenin against a known genotoxicant, benzo(a)pyrene (B(a)P) (125 mg/g orally) toxicity in Swiss albino mice. B(a)P administration led to induction of cytochrome P-450 (CYP), aryl hydrocarbon hydroxylase (AHH) and DNA strand breaks (P < 0.001), which was suppressed by apigenin (2.5 and 5 mg/kg orally) dose dependently (P < 0.001). B…	['/SRP:/ Immediate first aid: Ensure that adequate decontamination has been carried out. If patient is not breathing, start artificial respiration, preferably with a demand valve resuscitator, bag-valve-mask device, or pocket mask, as trained. Perform CPR if necessary. Immediately flush contaminated eyes with gently flowing water. Do not induce vomiting. If vomiting occurs, lean patient forward o…	['/ALTERNATIVE and IN VITRO TESTS/ Treatment of asynchronous human diploid fibroblasts with 10 to 50 mM apigenin produced both the G2/M and G0/G1 cell cycle arrest. The latter appeared to be mediated by the apigenin-induced inhibition of the Cdk2 kinase activity and the phosphorylation of retinoblastoma (Rb) protein, as well as via the induction of the Cdk inhibitor p21/WAF1, a downstream effecto…	['/LABORATORY ANIMALS: Subchronic or Prechronic Exposure/ ... While in alloxan-treated diabetic animals, a significant decrease in the concentrations of serum insulin, thyroxine (T4) and triiodothyronine (T3), with a parallel increase in serum glucose and hepatic glucose-6-phospatase (G-6-Pase) activity, was observed, administration of 0.78 mg/kg of apigenin for 10 consecutive days increased the …										['Despite widescale use, chamomile has not been convincingly linked to instances of clinically apparent liver injury.']
Odoratin	0.702	5282073	[]
Odoratin	0.681	5280863					['It has been reported that tamoxifen is a substrate of P-glycoprotein (P-gp) and microsomal cytochrome P450 (CYP) 3A, and kaempferol is an inhibitor of P-gp and CYP3A. Hence, it could be expected that kaempferol would affect the pharmacokinetics of tamoxifen. Thus, tamoxifen was administered orally (10 mg/kg) without or with oral kaempferol (2.5 and 10 mg/kg). In the presence of kaempferol, the …	['/SRP:/ Immediate first aid: Ensure that adequate decontamination has been carried out. If patient is not breathing, start artificial respiration, preferably with a demand valve resuscitator, bag-valve-mask device, or pocket mask, as trained. Perform CPR if necessary. Immediately flush contaminated eyes with gently flowing water. Do not induce vomiting. If vomiting occurs, lean patient forward o…	['/ALTERNATIVE and IN VITRO TESTS/ Dietary flavonoids have attracted a great deal of attention as agents for preventing estrogen-related diseases, such as postmenopausal symptoms, and for reducing the risk of estrogen-dependent cancer. Kaempferol is one of the most commonly found dietary phytoestrogen. The aim of this study was to investigate the estrogenic and/or antiestrogenic effect of kaempfe…	['/LABORATORY ANIMALS: Subchronic or Prechronic Exposure/ Sprague Dawley/ rats were ovariectomized (OVx) along with sham-operated rats and left for 4 weeks. Daily oral administration of K (5 mg/kg body weight) was then started to one group of OVx rats, and continued for 10 weeks. Kaempferol levels were found to be 0.311 and 0.838 nM at the end of 4 and 10 weeks, respectively. Kaempferol exhibited…		['... UDP-glucuronosyltransferase 1A3 variants have an altered glucuronidation activity toward quercetin, luteolin, and kaempferol and may alter human susceptibility to flavonoid exposure.']															['Kaempferol', 'Group 3: Not classifiable as to its carcinogenicity to humans', 'Volume 31: (1983) Some Food Additives, Feed Additives and Naturally Occurring Substances']
Olitoriside	0.992	2724385	[]	['Oral TDLO (human female): 100 ug/kg, Oral TDLO (human male): 75 ug/kg, Oral LD50 (rat): 28270 ug/kg[MSDS] Digoxin toxicity can occur in cases of supratherapeutic dose ingestion or as a result of chronic overexposure. Digoxin toxicity may be manifested by symptoms of nausea, vomiting, visual changes, in addition to arrhythmia. Older age, lower body weight, and decreased renal function or electro…	['digoxin', 'No-DILI-Concern', 'No match', 'M Chen, V Vijay, Q Shi, Z Liu, H Fang, W Tong. FDA-Approved Drug Labeling for the Study of Drug-Induced Liver Injury, Drug Discovery Today, 16(15-16):697-703, 2011. PMID:21624500 DOI:10.1016/j.drudis.2011.05.007']		['The effects of concomitant drug therapy on the absorption, distribution, and elimination of digoxin and digitoxin are reviewed. A number of agents can increase or decrease the absorption of digoxin and digitoxin from the gastrointestinal tract by altering GI motility, binding the drugs through physical adsorption, altering the properties of the intestinal wall, or altering the bacterial flora o…	['Emergency and supportive measures. 1. Maintain on open airway and assist ventilation if necessary. 2. Monitor the patient closely for at least 12-24 hours after significant ingestion because of delayed tissue distribution. 3. Treat hyperkalemia with digoxin-specific antibodies; calcium (calcium gluconate 10% ... sodium bicarbonate ... and/or sodium polystyrene sulfonate (Kayexalate ... . a. NOT…	['/HUMAN EXPOSURE STUDIES/ OBJECTIVE: To evaluate the relationship of the therapeutic serum digoxin concentration (SDC) range (0.5-2 ng/mL, as recommended in previous clinical studies) with the incidence of digoxin toxicity during digoxin maintenance therapy. METHODS: Subjects included all inpatients (n = 462) and outpatients (n = 437) receiving digoxin oral maintenance therapy for heart failure …	['/LABORATORY ANIMALS: Acute Exposure/ Minute ventilation, arterial blood gases and pH, cardiac output, and transdiaphragmatic force generation were measured in eight anesthetized, tracheostomized piglets before and after administration of 40 ug/kg body wt of digoxin. No changes were noted in cardiac output, heart rate, tidal vol, respiratory rate or minute ventilation. Blood pressure decr from b…	['LD50 Rat sc 30 mg/kg', 'LD50 Rat iv 25 mg/kg', 'LD50 Mouse oral 17,780 ug/kg', 'LD50 Mouse ip 3964 ug/kg', 'For more Non-Human Toxicity Values (Complete) data for Digoxin (6 total), please visit the HSDB record page.']	['Cardiac glycosides should be given iv with caution in hypertensive patients, since iv administration of these drugs may increase blood pressure transiently, /Cardiac glycosides/', 'The earliest and most frequent manifestation of digoxin toxicity in infants and children is the appearance of cardiac arrhythmias, including sinus bradycardia. In children, the use of digoxin may produce any arrhythm…	['Digoxin protein binding is approximately 25%. It is mainly bound to albumin.']			['LC50; Species: Artemia salina (Brine shrimp) 2-3 instar, larvae; Conditions: saltwater, static; Concentration: >9996.17024 mg/L for 24 hr', 'LC50; Species: Streptocephalus proboscideus (Fairy shrimp); Conditions: freshwater, static; Concentration: >99.9617024 mg/L for 24 hr', 'LC50; Species: Artemia salina (Brine shrimp) 2-3 instar, larvae; Conditions: freshwater, static; Concentration: >9996.1…		['EPA has released the Interactive Chemical Safety for Sustainability (iCSS) Dashboard. The iCSS Dashboard provides an interactive tool to explore rapid, automated (or in vitro high-throughput) chemical screening data generated by the Toxicity Forecaster (ToxCast) project and the federal Toxicity Testing in the 21st century (Tox21) collaboration. /The title compound was tested by ToxCast and/or T…									['Digoxin', 'Group 2B: Possibly carcinogenic to humans', 'Volume 108: (2015) Some Drugs and Herbal Products']				['In adults with heart disease, clinical observations suggest that an overdose of digoxin of 10 to 15 mg results in death of half of patients. A dose above 25 mg ingested by an adult without heart disease appeared to be uniformly fatal if no Digoxin Immune Fab was administered.']
Olitoriside	0.992	2724385	[]	['Oral TDLO (human female): 100 ug/kg, Oral TDLO (human male): 75 ug/kg, Oral LD50 (rat): 28270 ug/kg[MSDS] Digoxin toxicity can occur in cases of supratherapeutic dose ingestion or as a result of chronic overexposure. Digoxin toxicity may be manifested by symptoms of nausea, vomiting, visual changes, in addition to arrhythmia. Older age, lower body weight, and decreased renal function or electro…	['digoxin', 'No-DILI-Concern', 'No match', 'M Chen, V Vijay, Q Shi, Z Liu, H Fang, W Tong. FDA-Approved Drug Labeling for the Study of Drug-Induced Liver Injury, Drug Discovery Today, 16(15-16):697-703, 2011. PMID:21624500 DOI:10.1016/j.drudis.2011.05.007']		['The effects of concomitant drug therapy on the absorption, distribution, and elimination of digoxin and digitoxin are reviewed. A number of agents can increase or decrease the absorption of digoxin and digitoxin from the gastrointestinal tract by altering GI motility, binding the drugs through physical adsorption, altering the properties of the intestinal wall, or altering the bacterial flora o…	['Emergency and supportive measures. 1. Maintain on open airway and assist ventilation if necessary. 2. Monitor the patient closely for at least 12-24 hours after significant ingestion because of delayed tissue distribution. 3. Treat hyperkalemia with digoxin-specific antibodies; calcium (calcium gluconate 10% ... sodium bicarbonate ... and/or sodium polystyrene sulfonate (Kayexalate ... . a. NOT…	['/HUMAN EXPOSURE STUDIES/ OBJECTIVE: To evaluate the relationship of the therapeutic serum digoxin concentration (SDC) range (0.5-2 ng/mL, as recommended in previous clinical studies) with the incidence of digoxin toxicity during digoxin maintenance therapy. METHODS: Subjects included all inpatients (n = 462) and outpatients (n = 437) receiving digoxin oral maintenance therapy for heart failure …	['/LABORATORY ANIMALS: Acute Exposure/ Minute ventilation, arterial blood gases and pH, cardiac output, and transdiaphragmatic force generation were measured in eight anesthetized, tracheostomized piglets before and after administration of 40 ug/kg body wt of digoxin. No changes were noted in cardiac output, heart rate, tidal vol, respiratory rate or minute ventilation. Blood pressure decr from b…	['LD50 Rat sc 30 mg/kg', 'LD50 Rat iv 25 mg/kg', 'LD50 Mouse oral 17,780 ug/kg', 'LD50 Mouse ip 3964 ug/kg', 'For more Non-Human Toxicity Values (Complete) data for Digoxin (6 total), please visit the HSDB record page.']	['Cardiac glycosides should be given iv with caution in hypertensive patients, since iv administration of these drugs may increase blood pressure transiently, /Cardiac glycosides/', 'The earliest and most frequent manifestation of digoxin toxicity in infants and children is the appearance of cardiac arrhythmias, including sinus bradycardia. In children, the use of digoxin may produce any arrhythm…	['Digoxin protein binding is approximately 25%. It is mainly bound to albumin.']			['LC50; Species: Artemia salina (Brine shrimp) 2-3 instar, larvae; Conditions: saltwater, static; Concentration: >9996.17024 mg/L for 24 hr', 'LC50; Species: Streptocephalus proboscideus (Fairy shrimp); Conditions: freshwater, static; Concentration: >99.9617024 mg/L for 24 hr', 'LC50; Species: Artemia salina (Brine shrimp) 2-3 instar, larvae; Conditions: freshwater, static; Concentration: >9996.1…		['EPA has released the Interactive Chemical Safety for Sustainability (iCSS) Dashboard. The iCSS Dashboard provides an interactive tool to explore rapid, automated (or in vitro high-throughput) chemical screening data generated by the Toxicity Forecaster (ToxCast) project and the federal Toxicity Testing in the 21st century (Tox21) collaboration. /The title compound was tested by ToxCast and/or T…									['Digoxin', 'Group 2B: Possibly carcinogenic to humans', 'Volume 108: (2015) Some Drugs and Herbal Products']				['In adults with heart disease, clinical observations suggest that an overdose of digoxin of 10 to 15 mg results in death of half of patients. A dose above 25 mg ingested by an adult without heart disease appeared to be uniformly fatal if no Digoxin Immune Fab was administered.']
Olitoriside	0.991	2724385	[]	['Oral TDLO (human female): 100 ug/kg, Oral TDLO (human male): 75 ug/kg, Oral LD50 (rat): 28270 ug/kg[MSDS] Digoxin toxicity can occur in cases of supratherapeutic dose ingestion or as a result of chronic overexposure. Digoxin toxicity may be manifested by symptoms of nausea, vomiting, visual changes, in addition to arrhythmia. Older age, lower body weight, and decreased renal function or electro…	['digoxin', 'No-DILI-Concern', 'No match', 'M Chen, V Vijay, Q Shi, Z Liu, H Fang, W Tong. FDA-Approved Drug Labeling for the Study of Drug-Induced Liver Injury, Drug Discovery Today, 16(15-16):697-703, 2011. PMID:21624500 DOI:10.1016/j.drudis.2011.05.007']		['The effects of concomitant drug therapy on the absorption, distribution, and elimination of digoxin and digitoxin are reviewed. A number of agents can increase or decrease the absorption of digoxin and digitoxin from the gastrointestinal tract by altering GI motility, binding the drugs through physical adsorption, altering the properties of the intestinal wall, or altering the bacterial flora o…	['Emergency and supportive measures. 1. Maintain on open airway and assist ventilation if necessary. 2. Monitor the patient closely for at least 12-24 hours after significant ingestion because of delayed tissue distribution. 3. Treat hyperkalemia with digoxin-specific antibodies; calcium (calcium gluconate 10% ... sodium bicarbonate ... and/or sodium polystyrene sulfonate (Kayexalate ... . a. NOT…	['/HUMAN EXPOSURE STUDIES/ OBJECTIVE: To evaluate the relationship of the therapeutic serum digoxin concentration (SDC) range (0.5-2 ng/mL, as recommended in previous clinical studies) with the incidence of digoxin toxicity during digoxin maintenance therapy. METHODS: Subjects included all inpatients (n = 462) and outpatients (n = 437) receiving digoxin oral maintenance therapy for heart failure …	['/LABORATORY ANIMALS: Acute Exposure/ Minute ventilation, arterial blood gases and pH, cardiac output, and transdiaphragmatic force generation were measured in eight anesthetized, tracheostomized piglets before and after administration of 40 ug/kg body wt of digoxin. No changes were noted in cardiac output, heart rate, tidal vol, respiratory rate or minute ventilation. Blood pressure decr from b…	['LD50 Rat sc 30 mg/kg', 'LD50 Rat iv 25 mg/kg', 'LD50 Mouse oral 17,780 ug/kg', 'LD50 Mouse ip 3964 ug/kg', 'For more Non-Human Toxicity Values (Complete) data for Digoxin (6 total), please visit the HSDB record page.']	['Cardiac glycosides should be given iv with caution in hypertensive patients, since iv administration of these drugs may increase blood pressure transiently, /Cardiac glycosides/', 'The earliest and most frequent manifestation of digoxin toxicity in infants and children is the appearance of cardiac arrhythmias, including sinus bradycardia. In children, the use of digoxin may produce any arrhythm…	['Digoxin protein binding is approximately 25%. It is mainly bound to albumin.']			['LC50; Species: Artemia salina (Brine shrimp) 2-3 instar, larvae; Conditions: saltwater, static; Concentration: >9996.17024 mg/L for 24 hr', 'LC50; Species: Streptocephalus proboscideus (Fairy shrimp); Conditions: freshwater, static; Concentration: >99.9617024 mg/L for 24 hr', 'LC50; Species: Artemia salina (Brine shrimp) 2-3 instar, larvae; Conditions: freshwater, static; Concentration: >9996.1…		['EPA has released the Interactive Chemical Safety for Sustainability (iCSS) Dashboard. The iCSS Dashboard provides an interactive tool to explore rapid, automated (or in vitro high-throughput) chemical screening data generated by the Toxicity Forecaster (ToxCast) project and the federal Toxicity Testing in the 21st century (Tox21) collaboration. /The title compound was tested by ToxCast and/or T…									['Digoxin', 'Group 2B: Possibly carcinogenic to humans', 'Volume 108: (2015) Some Drugs and Herbal Products']				['In adults with heart disease, clinical observations suggest that an overdose of digoxin of 10 to 15 mg results in death of half of patients. A dose above 25 mg ingested by an adult without heart disease appeared to be uniformly fatal if no Digoxin Immune Fab was administered.']
Olitoriside	0.991	441207	[]	['Digitoxin exerts similar toxic effects to digoxin including anorexia, nausea, vomiting, diarrhoea, confusion, visual disturbances, and cardiac arrhythmias.', 'IDENTIFICATION AND USE: Digitoxin is a cardiac glycoside, which was used is in the treatment of low output congestive heart failure. HUMAN STUDIES: Digitoxin applied in eyedrops or ointment in sufficient concentration to reduce intraocula…			["BACKGROUND: The cardiac glycoside digitoxin preferentially inhibits the growth of breast cancer cells and targets the Erk pathway. Digitoxin alters the expression of genes that mediate calcium metabolism and IAP genes. PURPOSE: Since the optimal treatment for cancer involves the use of agents in combination, we assessed the growth inhibitory effects of digitoxin combined with agents that alter …	['Digoxin-immune Fab has been used to treat approximately 150 adults and children with life-threatening cardiac arrhythmias and/or hyperkalemia due to digoxin or digitoxin toxicity. In most cases, the patient failed to respond to conventional therapy, including atropine, lidocaine (xylocaine, and others), and phenytoin (dilantin and others). The pharmacokinetics /indicate that/ free serum digoxin…	['/SIGNS AND SYMPTOMS/ The toxic effects of cardiac glycosides that are excreted relatively rapidly (eg, digoxin) usually dissipate more rapidly than those of glycosides that are excreted slowly (eg, digitoxin). The toxicities of cardiac glycosides are additive and when toxicity is caused by one cardiac glycoside, administration of all others is contraindicated. Most cases of cardiac glycoside to…	['/LABORATORY ANIMALS: Acute Exposure/ ECG monitoring of adult and 1 week old rats during severe acute digitoxin toxicity showed lack of cardiotoxicity despite marked neurotoxicity in both age groups. High adrenal concentration in all animals.', '/LABORATORY ANIMALS: Subchronic or Prechronic Exposure/ The effects of chronic treatment with digitoxin on arterial baroreceptor sensitivity for heart r…	['LD50 Rat iv 3900 ug/kg', 'LD50 Mouse ip 3900 ug/kg', 'LD50 Mouse sc 22,180 ug/kg', 'LD50 Mouse siv 4100 ug/kg', 'For more Non-Human Toxicity Values (Complete) data for Digitoxin (8 total), please visit the HSDB record page.']	['BACKGROUND: Although the value of digitalis glycosides in the treatment of heart failure is limited, approximately 255 million DDDs of digitalis glycosides (DGs) were prescribed in Germany in 2004. METHOD: The authors analyzed data from adverse drug reactions (ADRs) resulting in hospitalization in the four German Pharmacovigilance Centers (PVCs) associated with DGs between 2000 and 2004. All pa…						['EPA has released the Interactive Chemical Safety for Sustainability (iCSS) Dashboard. The iCSS Dashboard provides an interactive tool to explore rapid, automated (or in vitro high-throughput) chemical screening data generated by the Toxicity Forecaster (ToxCast) project and the federal Toxicity Testing in the 21st century (Tox21) collaboration. /The title compound was tested by ToxCast and/or T…
Olitoriside	0.991	441207	[]	['Digitoxin exerts similar toxic effects to digoxin including anorexia, nausea, vomiting, diarrhoea, confusion, visual disturbances, and cardiac arrhythmias.', 'IDENTIFICATION AND USE: Digitoxin is a cardiac glycoside, which was used is in the treatment of low output congestive heart failure. HUMAN STUDIES: Digitoxin applied in eyedrops or ointment in sufficient concentration to reduce intraocula…			["BACKGROUND: The cardiac glycoside digitoxin preferentially inhibits the growth of breast cancer cells and targets the Erk pathway. Digitoxin alters the expression of genes that mediate calcium metabolism and IAP genes. PURPOSE: Since the optimal treatment for cancer involves the use of agents in combination, we assessed the growth inhibitory effects of digitoxin combined with agents that alter …	['Digoxin-immune Fab has been used to treat approximately 150 adults and children with life-threatening cardiac arrhythmias and/or hyperkalemia due to digoxin or digitoxin toxicity. In most cases, the patient failed to respond to conventional therapy, including atropine, lidocaine (xylocaine, and others), and phenytoin (dilantin and others). The pharmacokinetics /indicate that/ free serum digoxin…	['/SIGNS AND SYMPTOMS/ The toxic effects of cardiac glycosides that are excreted relatively rapidly (eg, digoxin) usually dissipate more rapidly than those of glycosides that are excreted slowly (eg, digitoxin). The toxicities of cardiac glycosides are additive and when toxicity is caused by one cardiac glycoside, administration of all others is contraindicated. Most cases of cardiac glycoside to…	['/LABORATORY ANIMALS: Acute Exposure/ ECG monitoring of adult and 1 week old rats during severe acute digitoxin toxicity showed lack of cardiotoxicity despite marked neurotoxicity in both age groups. High adrenal concentration in all animals.', '/LABORATORY ANIMALS: Subchronic or Prechronic Exposure/ The effects of chronic treatment with digitoxin on arterial baroreceptor sensitivity for heart r…	['LD50 Rat iv 3900 ug/kg', 'LD50 Mouse ip 3900 ug/kg', 'LD50 Mouse sc 22,180 ug/kg', 'LD50 Mouse siv 4100 ug/kg', 'For more Non-Human Toxicity Values (Complete) data for Digitoxin (8 total), please visit the HSDB record page.']	['BACKGROUND: Although the value of digitalis glycosides in the treatment of heart failure is limited, approximately 255 million DDDs of digitalis glycosides (DGs) were prescribed in Germany in 2004. METHOD: The authors analyzed data from adverse drug reactions (ADRs) resulting in hospitalization in the four German Pharmacovigilance Centers (PVCs) associated with DGs between 2000 and 2004. All pa…						['EPA has released the Interactive Chemical Safety for Sustainability (iCSS) Dashboard. The iCSS Dashboard provides an interactive tool to explore rapid, automated (or in vitro high-throughput) chemical screening data generated by the Toxicity Forecaster (ToxCast) project and the federal Toxicity Testing in the 21st century (Tox21) collaboration. /The title compound was tested by ToxCast and/or T…
Olitoriside	0.991	16142	[]							['MILKWEED POISONING IN SHEEP AND CATTLE REMAINS A PROBLEM TO RANCHERS, PARTICULARLY WHEN ADEQUATE QUANTITIES OF POTABLE FORAGE ARE UNAVAILABLE OR WHEN MILKWEEDS ARE INCORPORATED IN CUT FEED. ... NERVOUS & GASTROINTESTINAL SYMPTOMS INCLUDE DEPRESSION AND APATHY, WEAKNESS, LOSS OF MUSCLE CONTROL, FALLING, DILATED PUPILS, RESPIRATORY PARALYSIS, INTESTINAL STASIS AND FERMENTATION, AND OCCASIONALLY, …																								['Occupational hepatotoxin - Secondary hepatotoxins: the potential for toxic effect in the occupational setting is based on cases of poisoning by human ingestion or animal experimentation.']
Olitoriside	0.99	441207	[]	['Digitoxin exerts similar toxic effects to digoxin including anorexia, nausea, vomiting, diarrhoea, confusion, visual disturbances, and cardiac arrhythmias.', 'IDENTIFICATION AND USE: Digitoxin is a cardiac glycoside, which was used is in the treatment of low output congestive heart failure. HUMAN STUDIES: Digitoxin applied in eyedrops or ointment in sufficient concentration to reduce intraocula…			["BACKGROUND: The cardiac glycoside digitoxin preferentially inhibits the growth of breast cancer cells and targets the Erk pathway. Digitoxin alters the expression of genes that mediate calcium metabolism and IAP genes. PURPOSE: Since the optimal treatment for cancer involves the use of agents in combination, we assessed the growth inhibitory effects of digitoxin combined with agents that alter …	['Digoxin-immune Fab has been used to treat approximately 150 adults and children with life-threatening cardiac arrhythmias and/or hyperkalemia due to digoxin or digitoxin toxicity. In most cases, the patient failed to respond to conventional therapy, including atropine, lidocaine (xylocaine, and others), and phenytoin (dilantin and others). The pharmacokinetics /indicate that/ free serum digoxin…	['/SIGNS AND SYMPTOMS/ The toxic effects of cardiac glycosides that are excreted relatively rapidly (eg, digoxin) usually dissipate more rapidly than those of glycosides that are excreted slowly (eg, digitoxin). The toxicities of cardiac glycosides are additive and when toxicity is caused by one cardiac glycoside, administration of all others is contraindicated. Most cases of cardiac glycoside to…	['/LABORATORY ANIMALS: Acute Exposure/ ECG monitoring of adult and 1 week old rats during severe acute digitoxin toxicity showed lack of cardiotoxicity despite marked neurotoxicity in both age groups. High adrenal concentration in all animals.', '/LABORATORY ANIMALS: Subchronic or Prechronic Exposure/ The effects of chronic treatment with digitoxin on arterial baroreceptor sensitivity for heart r…	['LD50 Rat iv 3900 ug/kg', 'LD50 Mouse ip 3900 ug/kg', 'LD50 Mouse sc 22,180 ug/kg', 'LD50 Mouse siv 4100 ug/kg', 'For more Non-Human Toxicity Values (Complete) data for Digitoxin (8 total), please visit the HSDB record page.']	['BACKGROUND: Although the value of digitalis glycosides in the treatment of heart failure is limited, approximately 255 million DDDs of digitalis glycosides (DGs) were prescribed in Germany in 2004. METHOD: The authors analyzed data from adverse drug reactions (ADRs) resulting in hospitalization in the four German Pharmacovigilance Centers (PVCs) associated with DGs between 2000 and 2004. All pa…						['EPA has released the Interactive Chemical Safety for Sustainability (iCSS) Dashboard. The iCSS Dashboard provides an interactive tool to explore rapid, automated (or in vitro high-throughput) chemical screening data generated by the Toxicity Forecaster (ToxCast) project and the federal Toxicity Testing in the 21st century (Tox21) collaboration. /The title compound was tested by ToxCast and/or T…
Olitoriside	0.988	439501		['IDENTIFICATION AND USE: Ouabain, a solid, is a cardiac glycoside commonly used in the laboratory for electrophysiological experiments in cardiac myocytes. It has been used as medication and as a veterinary drug. HUMAN EXPOSURE AND TOXICITY: Ouabain-induced reactive oxygen species generation and cell apoptosis on human glioma cells has been described. The number of ouabain binding sites, detecte…			['Intracerebroventricular (ICV) administration of ouabain, a specific Na-K-ATPase inhibitor, in rats mimics the manic phenotypes of bipolar disorder and thus has been proposed as one of the best animal models of mania. Bipolar mania has been known to be associated with dysfunctions of medial prefrontal cortex (mPFC), a brain area critically involved in mental functions; however, the exact mechani…	['Immediate first aid: Ensure that adequate decontamination has been carried out. If patient is not breathing, start artificial respiration, preferably with a demand valve resuscitator, bag-valve-mask device, or pocket mask, as trained. Perform CPR if necessary. Immediately flush contaminated eyes with gently flowing water. Do not induce vomiting. If vomiting occurs, lean patient forward or place…	['/HUMAN EXPOSURE STUDIES/ The extent of contracture induced by ouabain on preparations of the greater saphenous vein obtained from patients undergoing elective coronary bypass surgery was investigated. The medical pretreatment of the various donor patients was similar but differed with regard to the duration of preoperative digitalization ranging from several days to months. Whereas the maximal …	['/LABORATORY ANIMALS: Acute Exposure/ Retinal activity measured by electroretinography in animals and in isolated retinas has been shown to be rapidly reduced by exposure to ouabain. Intravitreal injection in rabbits has caused rapid loss of vision, without gross inflammation, but with extensive loss of cells of retina evident hystologically in 2 months, while pigment epithelium, ciliary process…	['LD50 Rat iv 14 mg/kg', 'LD50 Mouse ip 11 mg/kg', 'LD50 Mouse iv 2200 ug/kg', 'LD50 Cat ip 100 ug/kg']		['60%']				['/AQUATIC SPECIES/ The effects of inhibitors on the efflux of ammonia (from the basolateral to the apical side, Jb----a) were studied in preparation of isolated Carcinus gills immersed in dilute seawater (DSW) that was identical to the perfusion solution. Adding 10(-4) M amiloride to the solution bathing the gill preparations reduces the efflux of ammonia by 29% relative to the control value. Un…	['EPA has released the Interactive Chemical Safety for Sustainability (iCSS) Dashboard. The iCSS Dashboard provides an interactive tool to explore rapid, automated (or in vitro high-throughput) chemical screening data generated by the Toxicity Forecaster (ToxCast) project and the federal Toxicity Testing in the 21st century (Tox21) collaboration. /The title compound was tested by ToxCast and/or T…
Olitoriside	0.987	439501		['IDENTIFICATION AND USE: Ouabain, a solid, is a cardiac glycoside commonly used in the laboratory for electrophysiological experiments in cardiac myocytes. It has been used as medication and as a veterinary drug. HUMAN EXPOSURE AND TOXICITY: Ouabain-induced reactive oxygen species generation and cell apoptosis on human glioma cells has been described. The number of ouabain binding sites, detecte…			['Intracerebroventricular (ICV) administration of ouabain, a specific Na-K-ATPase inhibitor, in rats mimics the manic phenotypes of bipolar disorder and thus has been proposed as one of the best animal models of mania. Bipolar mania has been known to be associated with dysfunctions of medial prefrontal cortex (mPFC), a brain area critically involved in mental functions; however, the exact mechani…	['Immediate first aid: Ensure that adequate decontamination has been carried out. If patient is not breathing, start artificial respiration, preferably with a demand valve resuscitator, bag-valve-mask device, or pocket mask, as trained. Perform CPR if necessary. Immediately flush contaminated eyes with gently flowing water. Do not induce vomiting. If vomiting occurs, lean patient forward or place…	['/HUMAN EXPOSURE STUDIES/ The extent of contracture induced by ouabain on preparations of the greater saphenous vein obtained from patients undergoing elective coronary bypass surgery was investigated. The medical pretreatment of the various donor patients was similar but differed with regard to the duration of preoperative digitalization ranging from several days to months. Whereas the maximal …	['/LABORATORY ANIMALS: Acute Exposure/ Retinal activity measured by electroretinography in animals and in isolated retinas has been shown to be rapidly reduced by exposure to ouabain. Intravitreal injection in rabbits has caused rapid loss of vision, without gross inflammation, but with extensive loss of cells of retina evident hystologically in 2 months, while pigment epithelium, ciliary process…	['LD50 Rat iv 14 mg/kg', 'LD50 Mouse ip 11 mg/kg', 'LD50 Mouse iv 2200 ug/kg', 'LD50 Cat ip 100 ug/kg']		['60%']				['/AQUATIC SPECIES/ The effects of inhibitors on the efflux of ammonia (from the basolateral to the apical side, Jb----a) were studied in preparation of isolated Carcinus gills immersed in dilute seawater (DSW) that was identical to the perfusion solution. Adding 10(-4) M amiloride to the solution bathing the gill preparations reduces the efflux of ammonia by 29% relative to the control value. Un…	['EPA has released the Interactive Chemical Safety for Sustainability (iCSS) Dashboard. The iCSS Dashboard provides an interactive tool to explore rapid, automated (or in vitro high-throughput) chemical screening data generated by the Toxicity Forecaster (ToxCast) project and the federal Toxicity Testing in the 21st century (Tox21) collaboration. /The title compound was tested by ToxCast and/or T…
Olitoriside	0.979	44425145	[]
Olitoriside	0.977	44425145	[]
Olitoriside	0.968	76962086	[]
Olitoriside	0.965	76962086	[]
Olitoriside	0.953	11541511	[]	['IDENTIFICATION AND USE: Oleandrin is a solid. It is a cardiac glycoside found in plants Nerium oleander (common oleander) and Thevetia peruviana (yellow oleander). HUMAN EXPOSURE AND TOXICITY: Ingestion of either oleandrin results in nausea, vomiting, abdominal pain, diarrhea, dysrhythmias, and hyperkalemia. In poisoning by oleander, mydriasis characteristically accompanies vertigo, convulsions…			['Oleandrin plant poisoning is common in children and the plant extract is used in Chinese medicines. The toxicity is due to oleandrin and the deglycosylated metabolite oleandrigenin. Bufalin and cinobufotalin (toad cardiac toxins) are also widely used in Chinese medicines like Chan SU, and Lu-Shen -WU. Severe toxicity from bufalin after consumption of toad soup has been reported. Taking advantag…	['Nerium oleander (common oleander) and Thevetia peruviana (yellow oleander) are potentially lethal plants after ingestion. Poisoning by these plants is a common toxicological emergency in tropical and subtropical parts of the world and intentional self-harm using T. peruviana is prevalent in South Asian countries, especially India and Sri Lanka. All parts of these plants are toxic, and contain a…	['/SIGNS AND SYMPTOMS/ In poisoning by oleander, mydriasis characteristically accompanies vertigo, convulsions, coma, and bradycardia. /Oleander/', '/CASE REPORTS/ About 6 hr after a meal which included an undefined amount of snails collected under a plant of Nerium oleander, a 77-year-old woman with permanent atrial fibrillation (AF) documented for over 5 years, presented with bradycardia associ…	['/LABORATORY ANIMALS: Acute Exposure/ Oleander, a flowering plant that grows in the Mediterranean and southern US, contains the cardiac glycosides oleandrin, digitoxigenin and nerium, which inhibit Na(+)-K+ ATPase. Clinical manifestations of oleander toxicity include gastrointestinal irritation, marked hyperkalemia, A-V block, ventricular dysrhythmia, and not uncommonly death. Because fructose-1…	['LD50 Cat iv 300 ug/kg']						['/AQUATIC SPECIES/ Active compound oleandrin extracted from Nerium indicum (Lal Kaner) leaf has potent piscicidal activity. The piscicidal activity of oleandrin on freshwater fish C. punctatus was both time and dose dependent. Exposure to sub-lethal doses of oleandrin for 24 hr and 96 hr to fish caused significant alteration in the level of total protein, total free amino acid, nucleic acid, gly…
Olitoriside	0.95	11541511	[]	['IDENTIFICATION AND USE: Oleandrin is a solid. It is a cardiac glycoside found in plants Nerium oleander (common oleander) and Thevetia peruviana (yellow oleander). HUMAN EXPOSURE AND TOXICITY: Ingestion of either oleandrin results in nausea, vomiting, abdominal pain, diarrhea, dysrhythmias, and hyperkalemia. In poisoning by oleander, mydriasis characteristically accompanies vertigo, convulsions…			['Oleandrin plant poisoning is common in children and the plant extract is used in Chinese medicines. The toxicity is due to oleandrin and the deglycosylated metabolite oleandrigenin. Bufalin and cinobufotalin (toad cardiac toxins) are also widely used in Chinese medicines like Chan SU, and Lu-Shen -WU. Severe toxicity from bufalin after consumption of toad soup has been reported. Taking advantag…	['Nerium oleander (common oleander) and Thevetia peruviana (yellow oleander) are potentially lethal plants after ingestion. Poisoning by these plants is a common toxicological emergency in tropical and subtropical parts of the world and intentional self-harm using T. peruviana is prevalent in South Asian countries, especially India and Sri Lanka. All parts of these plants are toxic, and contain a…	['/SIGNS AND SYMPTOMS/ In poisoning by oleander, mydriasis characteristically accompanies vertigo, convulsions, coma, and bradycardia. /Oleander/', '/CASE REPORTS/ About 6 hr after a meal which included an undefined amount of snails collected under a plant of Nerium oleander, a 77-year-old woman with permanent atrial fibrillation (AF) documented for over 5 years, presented with bradycardia associ…	['/LABORATORY ANIMALS: Acute Exposure/ Oleander, a flowering plant that grows in the Mediterranean and southern US, contains the cardiac glycosides oleandrin, digitoxigenin and nerium, which inhibit Na(+)-K+ ATPase. Clinical manifestations of oleander toxicity include gastrointestinal irritation, marked hyperkalemia, A-V block, ventricular dysrhythmia, and not uncommonly death. Because fructose-1…	['LD50 Cat iv 300 ug/kg']						['/AQUATIC SPECIES/ Active compound oleandrin extracted from Nerium indicum (Lal Kaner) leaf has potent piscicidal activity. The piscicidal activity of oleandrin on freshwater fish C. punctatus was both time and dose dependent. Exposure to sub-lethal doses of oleandrin for 24 hr and 96 hr to fish caused significant alteration in the level of total protein, total free amino acid, nucleic acid, gly…
Olitoriside	0.91	3034761	[]
Olitoriside	0.901	14982	[]	['Glycyrrhizic acid is thought to generate inhibition of 11-beta-hydroxysteroid dehydrogenase in the kidney which leads to elevated cortisol levels in the kidney. Intravenous administration of the ammoniated form was shown to produce convulsions and hemolysis. Preclinical overdose studies have been shown to produce mineralocorticoid excess. The LD50 in preclinical studies was reported to be in th…			['ADDITION OF 10-6 M GLYCYRRHETINIC ACID IN PRESENCE OF 10-8 M ALDOSTERONE STIMULATED SHORT-CIRCUIT SIGNIFICANTLY AS COMPARED WITH CONTROL SKIN TREATED WITH ALDOSTERONE ALONE.', 'ADMIN OF GLYCYRRHIZIN DEPRESSED EFFECT OF INJECTED CORTISONE ON GLYCOGEN STORAGE AND ENHANCED IMMUNOSUPPRESSIVE ACTION OF CORTISONE.', 'The pharmacokinetics of total and free prednisolone (PSL) in six healthy men, with o…		['14 VOLUNTEERS ATE DAILY DOSES OF 100-200 G LIQUORICE, EQUIV TO O.7-1.4 G GLYCYRRHIZINIC ACID FOR 1-4 WK. PLASMA K CONCN FELL; PLASMA RENIN & URINARY ALDOSTERONE DEPPRESSED IN ALL SUBJECTS.', '...TOXICITY OF THIS COMPOUND & ITS DERIVATIVES BY MOUTH IS PRESUMED TO BE LOW. /GLYCYRRHIZA AND ITS DERIVATIVES/', 'POTENTIAL SERIOUS METABOLIC EFFECTS MAY OCCUR IN SOME PEOPLE WHO EAT MODEST AMT OF LIQUOR…	['IN 10-WK DIETARY EXPOSURE, BODY WT GAIN OF RATS SHOWED DOSE-RESPONSE EFFECT. SIGNIFICANT INCR IN DEAD IMPLANTS DURING 1ST WK OF BREEDING AFTER 40,000 PPM IN DIET OF RATS.', 'GLYCYRRHIZIN PROMOTED SODIUM RETENTION BY INHIBITING CORTICOIDS IN LIVER AND INHIBITED METABOLISM OF PROGESTERONE AND ALDOSTERONE.', 'GLYCYRRHETINIC ACID & ITS DERIVATIVES INHIBITED 5BETA-REDUCTION OF CORTISOL, ALDOSTERONE,…			['Glycyrrhizic acid does not bind to any plasma proteins as it is not absorbed systemically. On the other hand, its main active metabolite, glycyrrhetinic acid presents a very large binding to serum proteins such as albumin.']
Olitoriside	0.899	3034761	[]
Olitoriside	0.896	14982	[]	['Glycyrrhizic acid is thought to generate inhibition of 11-beta-hydroxysteroid dehydrogenase in the kidney which leads to elevated cortisol levels in the kidney. Intravenous administration of the ammoniated form was shown to produce convulsions and hemolysis. Preclinical overdose studies have been shown to produce mineralocorticoid excess. The LD50 in preclinical studies was reported to be in th…			['ADDITION OF 10-6 M GLYCYRRHETINIC ACID IN PRESENCE OF 10-8 M ALDOSTERONE STIMULATED SHORT-CIRCUIT SIGNIFICANTLY AS COMPARED WITH CONTROL SKIN TREATED WITH ALDOSTERONE ALONE.', 'ADMIN OF GLYCYRRHIZIN DEPRESSED EFFECT OF INJECTED CORTISONE ON GLYCOGEN STORAGE AND ENHANCED IMMUNOSUPPRESSIVE ACTION OF CORTISONE.', 'The pharmacokinetics of total and free prednisolone (PSL) in six healthy men, with o…		['14 VOLUNTEERS ATE DAILY DOSES OF 100-200 G LIQUORICE, EQUIV TO O.7-1.4 G GLYCYRRHIZINIC ACID FOR 1-4 WK. PLASMA K CONCN FELL; PLASMA RENIN & URINARY ALDOSTERONE DEPPRESSED IN ALL SUBJECTS.', '...TOXICITY OF THIS COMPOUND & ITS DERIVATIVES BY MOUTH IS PRESUMED TO BE LOW. /GLYCYRRHIZA AND ITS DERIVATIVES/', 'POTENTIAL SERIOUS METABOLIC EFFECTS MAY OCCUR IN SOME PEOPLE WHO EAT MODEST AMT OF LIQUOR…	['IN 10-WK DIETARY EXPOSURE, BODY WT GAIN OF RATS SHOWED DOSE-RESPONSE EFFECT. SIGNIFICANT INCR IN DEAD IMPLANTS DURING 1ST WK OF BREEDING AFTER 40,000 PPM IN DIET OF RATS.', 'GLYCYRRHIZIN PROMOTED SODIUM RETENTION BY INHIBITING CORTICOIDS IN LIVER AND INHIBITED METABOLISM OF PROGESTERONE AND ALDOSTERONE.', 'GLYCYRRHETINIC ACID & ITS DERIVATIVES INHIBITED 5BETA-REDUCTION OF CORTISOL, ALDOSTERONE,…			['Glycyrrhizic acid does not bind to any plasma proteins as it is not absorbed systemically. On the other hand, its main active metabolite, glycyrrhetinic acid presents a very large binding to serum proteins such as albumin.']
Phaseol	0.725	5281650					['Altered membrane integrity and inflammation play a key role in cardiovascular damage. /The authors/ investigated the salubrious effect of exogenously administered alpha-mangostin against beta-adrenergic cathecolamine-induced cardiovascular toxicity with special reference to membrane ATPases, lysosomal hydrolases and inflammatory mediators TNF-alpha and Cyclooxygenase-2 (COX-2) expressions in al…	['/SRP:/ Immediate first aid: Ensure that adequate decontamination has been carried out. If patient is not breathing, start artificial respiration, preferably with a demand valve resuscitator, bag-valve-mask device, or pocket mask, as trained. Perform CPR if necessary. Immediately flush contaminated eyes with gently flowing water. Do not induce vomiting. If vomiting occurs, lean patient forward o…	['/ALTERNATIVE and IN VITRO TESTS/ /The authors/ examined the effects of six xanthones from the pericarps of mangosteen, Garcinia mangostana, on the cell growth inhibition of human leukemia cell line HL60. All xanthones displayed growth inhibitory effects. Among them, alpha-mangostin showed complete inhibition at 10 uM through the induction of apoptosis.', '/ALTERNATIVE and IN VITRO TESTS/ The ox…	['/LABORATORY ANIMALS: Subchronic or Prechronic Exposure/ There is a need to characterize promising dietary agents for chemoprevention and therapy of prostate cancer (PCa). /The authors/ examined the anticancer effect of a-mangostin, derived from the mangosteen fruit, in human PCa cells and its role in targeting cell cycle-related proteins involved in prostate carcinogenesis. Using an 3-(4,5-dime…
Phaseolinisoflavan	0.864	6449266	[]
Phaseolinisoflavan	0.796	2313594	[]
Psi-Baptigenin	0.98	5281708	[]
Psi-Baptigenin	0.978	5280961	[]				['Humans and wildlife are frequently exposed to mixtures of endocrine active-compounds (EAC). The objective of the present study was to investigate the potential of the phytoestrogen genistein to influence the reproductive developmental toxicity of the endocrine-active pesticide methoxychlor. Three levels of genistein (0, 300, or 800 ppm) and two levels of methoxychlor (0 or 800 ppm) were used in…		["/EPIDEMIOLOGY STUDIES/ ... The Study of Women's Health Across the Nation (SWAN), is a multiethnic, community based, longitudinal study of women aged 42 to 52 years at entry. Dietary isoflavone intakes were estimated from an interviewer-administered food frequency questionnaire at baseline. Intakes of genistein and daidzein were highly correlated (r = 0.98); therefore, analyses were conducted us…	['/LABORATORY ANIMALS: Acute Exposure/ Two acute studies were conducted in male and female 7-week-old Hanlbm Wistar rats and 8-week-old outbred Wistar Crl:(WI)BR rats. The Hanlbm Wistar rats were fed a genistein-free diet and the Wistar Crl:(WI)BR rats were fed standard animal diet. The rats were administered genistein (99.5-99.6% purity) in a single gavage dose of 2000 mg/kg bw and observed for …		['Despite the suggested benefits of phytoestrogens in lowering the risks of developing breast cancer, studies have shown that soy supplementation of the diet can induce estrogen-responsive gene products in nipple aspirates in premenopausal women with breast disease. Although breast cell proliferation was not evident in this study, the /Committee on Toxicity/ Working Group suggested that until fur…					['/BIRDS and MAMMALS/ ... /The authors/ orally dosed zebra finch chicks daily during their linear growth phase (days 5-11) with estradiol benzoate (EB), genistein, methoxychlor, or octylphenol, all dissolved or suspended in canola oil, or canola oil alone, as a vehicle control. On day 12, oviducts were removed, weighed and examined histologically. All doses of EB (0.1-1,000 nmol/g body weight), g…	['The following link will take the user to the National Toxicology Program (NTP) Test Agent Search Results page, which tabulates all of the "Standard Toxicology & Carcinogenesis Studies", "Developmental Studies", and "Genetic Toxicity Studies" performed with this chemical. Clicking on the "Testing Status" link will take the user to the status (i.e., in review, in progress, in preparation, on test…			['These studies were carried out as an interagency agreement between the National Environmental Health Science (NIEHS) and the National Center for Toxicology Research (NCTR) with the immunotoxicology component being the only portion conducted outside of the NCTR facility in Jefferson, Arkansas. Thus, the purpose of these reported studies was to determine the potential effects of genistein on the …
Psi-Baptigenin	0.917	5281612						['/SRP:/ Immediate first aid: Ensure that adequate decontamination has been carried out. If patient is not breathing, start artificial respiration, preferably with a demand valve resuscitator, bag-valve-mask device, or pocket mask, as trained. Perform CPR if necessary. Immediately flush contaminated eyes with gently flowing water. Do not induce vomiting. If vomiting occurs, lean patient forward o…	['/ALTERNATIVE and IN VITRO TESTS/ The aim of this study was to assess the effects of diosmetin and hesperetin, two flavonoids present in various medicinal products, on CYP2C8 activity of human liver microsomes using paclitaxel oxidation to 6alpha-hydroxy-paclitaxel as a probe reaction. Diosmetin and hesperetin inhibited 6alpha-hydroxy-paclitaxel production in a concentration-dependent manner, di…	['/LABORATORY ANIMALS: Subchronic or Prechronic Exposure/ The new natural flavonoid compounds - diosmetin 7-O-beta-L-arabinofuranosyl (1 /to/ 2) beta-D-apiofuranoside (1) and diosmetin 7-O-beta-D-apiofuranoside (2) - were isolated from the acetone extract of date fruits epicarp belonging to family Arecaceae (Palmae). Elucidation of their chemical structures was determined by different spectroscop…
Psi-Baptigenin	0.87	5320693	[]
Psi-Baptigenin	0.855	5280442	[]
Psi-Baptigenin	0.835	5281654	[]
Psi-Baptigenin	0.826	5322065	[]
Psi-Baptigenin	0.785	5280445	[]
Psi-Baptigenin	0.767	5280443					['... This study ... investigated the anti-genotoxic effects of apigenin against a known genotoxicant, benzo(a)pyrene (B(a)P) (125 mg/g orally) toxicity in Swiss albino mice. B(a)P administration led to induction of cytochrome P-450 (CYP), aryl hydrocarbon hydroxylase (AHH) and DNA strand breaks (P < 0.001), which was suppressed by apigenin (2.5 and 5 mg/kg orally) dose dependently (P < 0.001). B…	['/SRP:/ Immediate first aid: Ensure that adequate decontamination has been carried out. If patient is not breathing, start artificial respiration, preferably with a demand valve resuscitator, bag-valve-mask device, or pocket mask, as trained. Perform CPR if necessary. Immediately flush contaminated eyes with gently flowing water. Do not induce vomiting. If vomiting occurs, lean patient forward o…	['/ALTERNATIVE and IN VITRO TESTS/ Treatment of asynchronous human diploid fibroblasts with 10 to 50 mM apigenin produced both the G2/M and G0/G1 cell cycle arrest. The latter appeared to be mediated by the apigenin-induced inhibition of the Cdk2 kinase activity and the phosphorylation of retinoblastoma (Rb) protein, as well as via the induction of the Cdk inhibitor p21/WAF1, a downstream effecto…	['/LABORATORY ANIMALS: Subchronic or Prechronic Exposure/ ... While in alloxan-treated diabetic animals, a significant decrease in the concentrations of serum insulin, thyroxine (T4) and triiodothyronine (T3), with a parallel increase in serum glucose and hepatic glucose-6-phospatase (G-6-Pase) activity, was observed, administration of 0.78 mg/kg of apigenin for 10 consecutive days increased the …										['Despite widescale use, chamomile has not been convincingly linked to instances of clinically apparent liver injury.']
Psi-Baptigenin	0.764	5282073	[]
Psi-Baptigenin	0.734	5281614	[]
Psi-Baptigenin	0.702	5281616	[]
Psi-Baptigenin	0.677	5280343					['In human myelogenous leukemia cells, quercetin was reported to arrest growth of the cell by an incr in the uptake of vincristine, a chemotherapeutic agent.', 'Quercetin binds, in vitro, to the DNA gyrase site in bacteria. Therefore, theoretically, it can serve as a competitive inhibitor to the quinolone antibiotics which also bind to this site ... Because of the theoretical risk of genotoxicity…	['/SRP:/ Immediate first aid: Ensure that adequate decontamination has been carried out. If patient is not breathing, start artificial respiration, preferably with a demand valve resuscitator, bag-valve-mask device, or pocket mask, as trained. Perform CPR if necessary. Immediately flush contaminated eyes with gently flowing water. Do not induce vomiting. If vomiting occurs, lean patient forward o…	['/HUMAN EXPOSURE STUDIES/ ... A double-blind, placebo-controlled study compared one gram daily of oral quercetin with placebo in 27 healthy subjects ... The study continued for 28 days, during which period subjects receiving quercetin achieved plasma quercetin level 23-fold higher than levels in those on placebo. The results showed no quercetin effect on serum total cholesterol, LDL-cholesterol,…	['/LABORATORY ANIMALS: Acute Exposure/ High-dose quercetin promoted mucus production and helped diminish the severity of gastric lesions in animals injured with abs ethanol. Thiobarbituric acid reactive substances in gastric mucosa, a measure of lipid peroxidation, was significantly decr by quercetin in ethanol-injured animals ...', '/LABORATORY ANIMALS: Subchronic or Prechronic Exposure/ ... /Th…	['LD50 Rat oral 161 mg/kg', 'LD50 Mouse iv 18 mg/kg', 'LD50 Mouse oral 160 mg/kg', 'LD50 Mouse sc 100 mg/kg']	['Precautions: Because of lack of long-term safety data, quercetin should be avoided by pregnant women and nursing mothers.']						['The following link will take the user to the National Toxicology Program (NTP) Test Agent Search Results page, which tabulates all of the "Standard Toxicology & Carcinogenesis Studies", "Developmental Studies", and "Genetic Toxicity Studies" performed with this chemical. Clicking on the "Testing Status" link will take the user to the status (i.e., in review, in progress, in preparation, on test…	['Evaluation: There is inadequate evidence in humans for the carcinogenicity of quercetin. There is limited evidence in experimental animals for the carcinogenicity of quercetin. Overall evaluation: Quercetin is not classifiable as to its carcinogenicity to humans (Group 3).']	['Quercetin supplements have not been linked serum aminotransferase elevations during therapy, although there have been few focused studies of its hepatic safety. Furthermore, there have been no published reports of clinically apparent liver injury attributable to quercetin. Indeed, many in vitro and in vivo studies have shown that quercetin protects against hepatic injury caused by drugs and tox…	['... The NTP 2-year studies were conducted by admin 0, 1,000, 10,000, or 40,000 ppm quercetin (>95% pure) in feed to groups of 50 male and female rats for 104 wk. Ten additional animals per dose group were evaluated at 6 and 15 mo ... Body weights of exposed male and female rats given 1,000 and 10,000 ppm were within 5% of controls throughout the studies. Reduced body weight gain in male and fem…						['Quercetin', 'Group 3: Not classifiable as to its carcinogenicity to humans', 'Volume Sup 7: Overall Evaluations of Carcinogenicity: An Updating of IARC Monographs Volumes 1 to 42, 1987; 440 pages; ISBN 92-832-1411-0 (out of print)']
Psi-Baptigenin	0.664	5280863					['It has been reported that tamoxifen is a substrate of P-glycoprotein (P-gp) and microsomal cytochrome P450 (CYP) 3A, and kaempferol is an inhibitor of P-gp and CYP3A. Hence, it could be expected that kaempferol would affect the pharmacokinetics of tamoxifen. Thus, tamoxifen was administered orally (10 mg/kg) without or with oral kaempferol (2.5 and 10 mg/kg). In the presence of kaempferol, the …	['/SRP:/ Immediate first aid: Ensure that adequate decontamination has been carried out. If patient is not breathing, start artificial respiration, preferably with a demand valve resuscitator, bag-valve-mask device, or pocket mask, as trained. Perform CPR if necessary. Immediately flush contaminated eyes with gently flowing water. Do not induce vomiting. If vomiting occurs, lean patient forward o…	['/ALTERNATIVE and IN VITRO TESTS/ Dietary flavonoids have attracted a great deal of attention as agents for preventing estrogen-related diseases, such as postmenopausal symptoms, and for reducing the risk of estrogen-dependent cancer. Kaempferol is one of the most commonly found dietary phytoestrogen. The aim of this study was to investigate the estrogenic and/or antiestrogenic effect of kaempfe…	['/LABORATORY ANIMALS: Subchronic or Prechronic Exposure/ Sprague Dawley/ rats were ovariectomized (OVx) along with sham-operated rats and left for 4 weeks. Daily oral administration of K (5 mg/kg body weight) was then started to one group of OVx rats, and continued for 10 weeks. Kaempferol levels were found to be 0.311 and 0.838 nM at the end of 4 and 10 weeks, respectively. Kaempferol exhibited…		['... UDP-glucuronosyltransferase 1A3 variants have an altered glucuronidation activity toward quercetin, luteolin, and kaempferol and may alter human susceptibility to flavonoid exposure.']															['Kaempferol', 'Group 3: Not classifiable as to its carcinogenicity to humans', 'Volume 31: (1983) Some Food Additives, Feed Additives and Naturally Occurring Substances']
Psi-Baptigenin	0.656	5281672					['... Addition of apigenin, chrysin, fisetin, flavonone, galangin, hesperitin, kaempferol, morin, myricetin, haringenin, or quercetin to human liver microsomes inhibited the hydroxylation of benzo(a)pyrene. In contrast to these results, the addition of flavone, nobiletin, tangeretin, or 7,8-benzoflavone to human liver microsomes caused a many-fold stimulation in the hydroxylation of benzo(a)pyren…	['/SRP:/ Immediate first aid: Ensure that adequate decontamination has been carried out. If patient is not breathing, start artificial respiration, preferably with a demand valve resuscitator, bag-valve-mask device, or pocket mask, as trained. Perform CPR if necessary. Immediately flush contaminated eyes with gently flowing water. Do not induce vomiting. If vomiting occurs, lean patient forward o…	['/EPIDEMIOLOGY STUDIES/ ... The flavonoids quercetin, kaempferol, myricetin, apigenin, and luteolin /were measured/ in foods and ... flavonoid intake in 1985 /was assessed. by dietary history in 738 men aged 65-84 years without a history of cancer, who were then followed for five years. Mean flavonoid intake was 25.9 mg/day. The major sources of flavonoid intake were tea at 61% and vegetables an…	['/LABORATORY ANIMALS: Chronic Exposure or Carcinogenicity/ ... Treatment of preweanling mice with 1/7, 2/7 and 4/7 of the total dose of ellagic acid (300 nmol), robinetin (1400 nmol), myricetin (1400 nmol) or quercetin (1400 nmol) i.p. on their first, eighth and fifteenth day of life, respectively, did not cause the formation of tumors in animals that were killed 9-11 months later...', "/GENOTOX…	['LD50 Mouse intraperitoneal 1410 mg/kg']
Sigmoidin-B	0.957	72936	[]
Sigmoidin-B	0.904	199472	[]
Sigmoidin-B	0.842	107905	[]
Stigmasterol	0.999	222284	[]
Stigmasterol	0.999	5997						['Basic treatment: Establish a patent airway. Suction if necessary. Watch for signs of respiratory insufficiency and assist ventilations if needed. Administer oxygen by nonrebreather mask at 10 to 15 L/min. Monitor for pulmonary edema and treat if necessary ... . Monitor for shock and treat if necessary ... . Anticipate seizures and treat if necessary ... . For eye contamination, flush eyes immed…	['/CASE REPORTS/ Twenty-three female subjects completed a study comparing the skin irritation of 6 cosmetic products, including moisturizing base containing 1.4% cholesterol. A petrolatum control was included in the study. Approximately 0.3 g of test material was applied to the back via an occlusive patch that remained in contact with the skin for 72 hrs. The test sites were scored for irritation…	['/LABORATORY ANIMALS: Acute Exposure/ Cholesterol crystals are skin irritants when injected subcutaneously into rat footpads. The irritation and swelling caused by a 0.20 ml subcutaneous injection of cholesterol was not reduced by prostaglandin E1, prostacyclin, or thromboxane (B1). Injection of cholesterol crystals produced less severe irritation and swelling in rats with essential fatty acid d…									['Evaluation: There is inadequate evidence in humans for the carcinogenicity of cholesterol. There is inadequate evidence in experimental animals for the carcinogenicity of cholesterol. Overall evaluation: Cholesterol is not classifiable as to its carcinogenicity to humans (Group 3).']								['Cholesterol', 'Group 3: Not classifiable as to its carcinogenicity to humans', 'Volume 31: (1983) Some Food Additives, Feed Additives and Naturally Occurring Substances']
Stigmasterol	0.939	5280795	[]	['Chronic or acute administration of excessive doses of cholecalciferol may lead to hypervitaminosis D, manifested by hypercalcemia and its sequelae. Early symptoms of hypercalcemia may include weakness, fatigue, somnolence, headache, anorexia, dry mouth, metallic taste, nausea, vomiting, vertigo, tinnitus, ataxia, and hypotonia. Later and possibly more serious manifestation include nephrocalcino…			['Corticosteroids counteract the effects of vitamin D analogs. /Vitamin D analogs/', 'Concurrent administration of thiazide diuretics and pharmacologic doses of vitamin D analogs in patients with hypoparathyroidism may result in hypercalcemia which may be transient and self-limited or may require discontinuance of vitamin D analogs. Thiazide-induced hypercalcemia in hypoparathyroid patients is pr…	['Treatment of vitamin D analog intoxication consists of withdrawal of both the drug and calcium supplements, maintenance of a low-calcium diet, administration of oral or IV fluids and, if needed, corticosteroids or other drugs, particularly calciuric diuretics (e.g., furosemide and ethacrynic acid) to decrease serum calcium concentrations. Hemodialysis or peritoneal dialysis against a calcium-fr…	['/SIGNS AND SYMPTOMS/ Vitamin D toxicity in infancy and childhood is characterized by supravalvular aortic stenosis, mental retardation, a characteristic facies, renal tubular acidosis, nephrocalcinosis infantum, and generalized infantile arteriosclerosis. /Vitamin-D/', '/SIGNS AND SYMPTOMS/ Vitamin D toxicity may be manifested in the fetus. There is a relationship between excess maternal vitami…	['/LABORATORY ANIMALS: Acute Exposure/ Massive doses of vitamin D can induce acute toxicity. The lethal dose in dog is said to be about 13 mg/kg/body weight ... immediate effects are bloody diarrhea, anorexia, thirst, polyuria and prostration. In surviving animals calcium is deposited as in chronic hypervitaminosis-D. /Vitamin D/', '/LABORATORY ANIMALS: Developmental or Reproductive Toxicity/ Man…		['A characteristic physiognomy, possibly with aortic valvular stenosis, retinopathy, and mental and/or physical retardation, has occurred following prolonged hypercalcemia in infants and in neonates of mothers with hypercalcemia during pregnancy. Hypercalcemia during pregnancy may also lead to suppression of parathyroid hormone concentrations in the neonate resulting in hypocalcemia, tetany, and …	['The protein binding documented for cholecalciferol is 50 to 80%. Specifically, in the plasma, vitamin D3 (from either diet or the skin) is bound to vitamin D-binding protein (DBP) produced in the liver, for transport to the liver. Ultimately, the form of vitamin D3 reaching the liver is 25-hydroxylated, and such 25-hydroxycholecalciferol is bound to DBP (???2-globulin) whilst circulating in the…																				['LC50 (rat) = 130-380 ppm/4hr']
Stigmasterol	0.912	5283731		['Bone pain, constipation (especially in children or adolescents), diarrhea, drowsiness, dryness of mouth; headache (continuing), increased thirst, increase in frequency of urination, especially at night, or in amount of urine, irregular heartbeat, itching skin, loss of appetite, metallic taste, muscle pain, nausea or vomiting (especially in children or adolescents), unusual tiredness or weakness…
Stigmasterol	0.803	5283734	[]
Stigmasterol	0.801	5280453	[]	['LD50 (oral, rat) = 620 ??????/kg; LD50 (intraperitoneal, rat) > 5 mg/kg [MSDS]. Symptoms of calcitriol toxicity mirrors the early and late signs and symptoms of vitamin D intoxication associated with hypercalcemia. Early signs include weakness, headache, somnolence, nausea, vomiting, dry mouth, constipation, muscle pain, bone pain and metallic taste. Late signs are characterized by polyuria, po…	['calcitriol', 'No-DILI-Concern', 'No match', 'M Chen, V Vijay, Q Shi, Z Liu, H Fang, W Tong. FDA-Approved Drug Labeling for the Study of Drug-Induced Liver Injury, Drug Discovery Today, 16(15-16):697-703, 2011. PMID:21624500 DOI:10.1016/j.drudis.2011.05.007']		['Corticosteroids counteract the effects of vitamin D analogs. /Vitamin D analogs/', 'Concurrent administration of thiazide diuretics and pharmacologic doses of vitamin D analogs in patients with hypoparathyroidism may result in hypercalcemia which may be transient and self-limited or may require discontinuance of vitamin D analogs. Thiazide-induced hypercalcemia in hypoparathyroid patients is pr…	["The treatment of acute accidental overdosage of Calcijex (calcitriol injection) should consist of general supportive measures. Serial serum electrolyte determinations (especially calcium), rate of urinary calcium excretion and assessment of electrocardiographic abnormalities due to hypercalcemia should be obtained. Such monitoring is critical in patients receiving digitalis. Discontinuation of …	['/SIGNS AND SYMPTOMS/ Patients should be informed of the dangers and symptoms of vitamin D intoxication. Early symptoms of hypercalcemia may include weakness, fatigue, somnolence, headache, anorexia, dry mouth, metallic taste, nausea, vomiting, abdominal cramps, constipation, diarrhea, vertigo, tinnitus, ataxia, exanthema, hypotonia (in infants), muscle pain, bone pain, and irritability. Later a…	['/LABORATORY ANIMALS: Developmental or Reproductive Toxicity/ Calcitriol has been found to be teratogenic in rabbits when given orally at doses of 0.08 and 0.3 ug/kg. All 15 fetuses in 3 litters at these doses showed external and skeletal abnormalities. However, none of the other 23 litters (156 fetuses) showed external and skeletal abnormalities compared with controls. Teratogenicity studies in…			['Calcitriol is approximately 99.9% bound in blood, mostly by an alpha-globulin vitamin D binding protein.']
Stigmasterol	0.673	102135	[]
Vestitol	0.897	2066126	[]
Vestitol	0.897	2066126	[]
Vestitol	0.876	68071	[]
Vestitol	0.876	68071	[]
Vestitol	0.805	2466	[]	['The LD50 in rat following oral and intraperitoneal administration is 3370 mg/kg and 805 mg/kg, respectively [MSDS]. Subcutaneous LD50 in mouse is >5000 mg/kg [MSDS]. Mild skin irritation was seen in rabbits following dermal application of 750 mg/30d(l) [MSDS]. Non-steroidal anti-inflammatory drug (NSAID) overdose may produce nausea, vomiting, indigestion and upper abdominal pain. Other effects …									['No data available.']
Vestitol	0.805	2466	[]	['The LD50 in rat following oral and intraperitoneal administration is 3370 mg/kg and 805 mg/kg, respectively [MSDS]. Subcutaneous LD50 in mouse is >5000 mg/kg [MSDS]. Mild skin irritation was seen in rabbits following dermal application of 750 mg/30d(l) [MSDS]. Non-steroidal anti-inflammatory drug (NSAID) overdose may produce nausea, vomiting, indigestion and upper abdominal pain. Other effects …									['No data available.']
Vestitol	0.754	3610	[]	['In the over-the-counter antiseptic and oral analgesic sprays and lozenges that hexylresorcinol is typically employed as the active ingredient, it is noted that overdosage of the agent may cause minor gastrointestinal irritation. The probable oral LD50 of hexylresorcinol in humans has been estimated to be between 500 and 5000 mg/kg body weight, between 1 oz and 1 pint (or 1 lbs) for a 70 kg pers…				["Basic treatment. Establish a patent airway (oropharyngeal or nasopharyngeal airway, if needed). Suction if necessary. Watch for signs of respiratory insufficiency and assist ventilations if necessary. Administer oxygen by nonrebreather mask at 10 to 15 L/min. Monitor for pulmonary edema and treat if necessary. Monitor for shock and treat if necessary. Anticipate seizures and treat if necessary.…	['/SIGNS AND SYMPTOMS/ 4-hexylresorcinol is irritating to ... the respiratory tract and to skin ... its solution in alcohol has vesicant properties.', '/SIGNS AND SYMPTOMS/ Concentrated solutions can cause irritation of skin, mucous membranes.', '/SIGNS AND SYMPTOMS/ In a study of cross-reactivity in patients with resorcinol-induced dermatitis, 2 out of 8 subjects reacted positively to 4-hexylres…	['/LABORATORY ANIMALS: Acute Exposure/ Tests on rabbit eyes have shown that surface of cornea can be irrigated for 5 min with 1:10,000 solution without injury, but that irrigation with 1:1,000 solution for 1-5 min caused diffuse edema of epithelium, followed in 2 or 3 hr by bluish stromal edema and hyperemia of iris.', '/LABORATORY ANIMALS: Acute Exposure/ When 4-hexylresorcinol was administered …	['LD50 Rat oral 550 mg/kg', 'LD50 Mouse sc 750-1000 mg/kg bw (5% in olive oil)', 'LD50 Mouse ip 200 mg/kg bw (5% in olive oil)', 'LD50 Mouse ip 300 mg/kg bw (1% aqueous emulsion)', 'For more Non-Human Toxicity Values (Complete) data for HEXYLRESORCINOL (7 total), please visit the HSDB record page.']		['Readily accessible data regarding the protein binding of hexylresorcinol is not available. Nevertheless, when hexylresorcinol is employed in its primary indication as a topical antiseptic or an oral anesthetic, it is generally accepted that pharmacokinetic considerations do not arise since the pharmacological action is local to the topically applied or oro-pharyngeal cavity area.']					['The following link will take the user to the National Toxicology Program (NTP) Test Agent Search Results page, which tabulates all of the "Standard Toxicology & Carcinogenesis Studies", "Developmental Studies", and "Genetic Toxicity Studies" performed with this chemical. Clicking on the "Testing Status" link will take the user to the status (i.e., in review, in progress, in preparation, on test…			['2 yr toxicology and carcinogenesis studies of 4-hexylresorcinol were conducted by admin 0, 62.5 or 125 mg/kg to groups of 50 F344/N rats and 50 B6C3F1 mice of each sex, 5 days/wk. Conclusions: Under the conditions of these 2 yr gavage studies, there was no evidence of carcinogenic activity of 4-hexylresorcinol for male or female F344/N rats given doses of 62.5 or 125 mg/kg. There was equivocal …													['Dermatotoxin - Skin burns.']
Vestitol	0.754	3610	[]	['In the over-the-counter antiseptic and oral analgesic sprays and lozenges that hexylresorcinol is typically employed as the active ingredient, it is noted that overdosage of the agent may cause minor gastrointestinal irritation. The probable oral LD50 of hexylresorcinol in humans has been estimated to be between 500 and 5000 mg/kg body weight, between 1 oz and 1 pint (or 1 lbs) for a 70 kg pers…				["Basic treatment. Establish a patent airway (oropharyngeal or nasopharyngeal airway, if needed). Suction if necessary. Watch for signs of respiratory insufficiency and assist ventilations if necessary. Administer oxygen by nonrebreather mask at 10 to 15 L/min. Monitor for pulmonary edema and treat if necessary. Monitor for shock and treat if necessary. Anticipate seizures and treat if necessary.…	['/SIGNS AND SYMPTOMS/ 4-hexylresorcinol is irritating to ... the respiratory tract and to skin ... its solution in alcohol has vesicant properties.', '/SIGNS AND SYMPTOMS/ Concentrated solutions can cause irritation of skin, mucous membranes.', '/SIGNS AND SYMPTOMS/ In a study of cross-reactivity in patients with resorcinol-induced dermatitis, 2 out of 8 subjects reacted positively to 4-hexylres…	['/LABORATORY ANIMALS: Acute Exposure/ Tests on rabbit eyes have shown that surface of cornea can be irrigated for 5 min with 1:10,000 solution without injury, but that irrigation with 1:1,000 solution for 1-5 min caused diffuse edema of epithelium, followed in 2 or 3 hr by bluish stromal edema and hyperemia of iris.', '/LABORATORY ANIMALS: Acute Exposure/ When 4-hexylresorcinol was administered …	['LD50 Rat oral 550 mg/kg', 'LD50 Mouse sc 750-1000 mg/kg bw (5% in olive oil)', 'LD50 Mouse ip 200 mg/kg bw (5% in olive oil)', 'LD50 Mouse ip 300 mg/kg bw (1% aqueous emulsion)', 'For more Non-Human Toxicity Values (Complete) data for HEXYLRESORCINOL (7 total), please visit the HSDB record page.']		['Readily accessible data regarding the protein binding of hexylresorcinol is not available. Nevertheless, when hexylresorcinol is employed in its primary indication as a topical antiseptic or an oral anesthetic, it is generally accepted that pharmacokinetic considerations do not arise since the pharmacological action is local to the topically applied or oro-pharyngeal cavity area.']					['The following link will take the user to the National Toxicology Program (NTP) Test Agent Search Results page, which tabulates all of the "Standard Toxicology & Carcinogenesis Studies", "Developmental Studies", and "Genetic Toxicity Studies" performed with this chemical. Clicking on the "Testing Status" link will take the user to the status (i.e., in review, in progress, in preparation, on test…			['2 yr toxicology and carcinogenesis studies of 4-hexylresorcinol were conducted by admin 0, 62.5 or 125 mg/kg to groups of 50 F344/N rats and 50 B6C3F1 mice of each sex, 5 days/wk. Conclusions: Under the conditions of these 2 yr gavage studies, there was no evidence of carcinogenic activity of 4-hexylresorcinol for male or female F344/N rats given doses of 62.5 or 125 mg/kg. There was equivocal …													['Dermatotoxin - Skin burns.']
Vestitol	0.753	6449266	[]
Vestitol	0.753	6449266	[]
Vestitol	0.713	31014	[]
Vestitol	0.713	31014	[]
Vestitol	0.7	205912	[]
Vestitol	0.7	205912	[]
Vestitol	0.65	31494	[]
Vestitol	0.65	31494	[]
Xambioona	0.92	107935	[]
Xambioona	0.92	107935	[]
Xambioona	0.889	2313594	[]
Xambioona	0.885	2313594	[]
Xambioona	0.856	838793	[]
Xambioona	0.828	838793	[]
Xambioona	0.775	6364799	[]
Xambioona	0.768	6364799	[]
Xambioona	0.764	30219	[]
Xambioona	0.764	30219	[]
Xambioona	0.708	6449266	[]
Xambioona	0.707	6449266	[]
aloe-emodin	0.933	8546	[]
aloe-emodin	0.923	6814	[]
aloe-emodin	0.802	72521	[]
beta-sitosterol	1	222284	[]
beta-sitosterol	1	222284	[]
beta-sitosterol	0.999	5997						['Basic treatment: Establish a patent airway. Suction if necessary. Watch for signs of respiratory insufficiency and assist ventilations if needed. Administer oxygen by nonrebreather mask at 10 to 15 L/min. Monitor for pulmonary edema and treat if necessary ... . Monitor for shock and treat if necessary ... . Anticipate seizures and treat if necessary ... . For eye contamination, flush eyes immed…	['/CASE REPORTS/ Twenty-three female subjects completed a study comparing the skin irritation of 6 cosmetic products, including moisturizing base containing 1.4% cholesterol. A petrolatum control was included in the study. Approximately 0.3 g of test material was applied to the back via an occlusive patch that remained in contact with the skin for 72 hrs. The test sites were scored for irritation…	['/LABORATORY ANIMALS: Acute Exposure/ Cholesterol crystals are skin irritants when injected subcutaneously into rat footpads. The irritation and swelling caused by a 0.20 ml subcutaneous injection of cholesterol was not reduced by prostaglandin E1, prostacyclin, or thromboxane (B1). Injection of cholesterol crystals produced less severe irritation and swelling in rats with essential fatty acid d…									['Evaluation: There is inadequate evidence in humans for the carcinogenicity of cholesterol. There is inadequate evidence in experimental animals for the carcinogenicity of cholesterol. Overall evaluation: Cholesterol is not classifiable as to its carcinogenicity to humans (Group 3).']								['Cholesterol', 'Group 3: Not classifiable as to its carcinogenicity to humans', 'Volume 31: (1983) Some Food Additives, Feed Additives and Naturally Occurring Substances']
beta-sitosterol	0.999	5997						['Basic treatment: Establish a patent airway. Suction if necessary. Watch for signs of respiratory insufficiency and assist ventilations if needed. Administer oxygen by nonrebreather mask at 10 to 15 L/min. Monitor for pulmonary edema and treat if necessary ... . Monitor for shock and treat if necessary ... . Anticipate seizures and treat if necessary ... . For eye contamination, flush eyes immed…	['/CASE REPORTS/ Twenty-three female subjects completed a study comparing the skin irritation of 6 cosmetic products, including moisturizing base containing 1.4% cholesterol. A petrolatum control was included in the study. Approximately 0.3 g of test material was applied to the back via an occlusive patch that remained in contact with the skin for 72 hrs. The test sites were scored for irritation…	['/LABORATORY ANIMALS: Acute Exposure/ Cholesterol crystals are skin irritants when injected subcutaneously into rat footpads. The irritation and swelling caused by a 0.20 ml subcutaneous injection of cholesterol was not reduced by prostaglandin E1, prostacyclin, or thromboxane (B1). Injection of cholesterol crystals produced less severe irritation and swelling in rats with essential fatty acid d…									['Evaluation: There is inadequate evidence in humans for the carcinogenicity of cholesterol. There is inadequate evidence in experimental animals for the carcinogenicity of cholesterol. Overall evaluation: Cholesterol is not classifiable as to its carcinogenicity to humans (Group 3).']								['Cholesterol', 'Group 3: Not classifiable as to its carcinogenicity to humans', 'Volume 31: (1983) Some Food Additives, Feed Additives and Naturally Occurring Substances']
beta-sitosterol	0.95	5280795	[]	['Chronic or acute administration of excessive doses of cholecalciferol may lead to hypervitaminosis D, manifested by hypercalcemia and its sequelae. Early symptoms of hypercalcemia may include weakness, fatigue, somnolence, headache, anorexia, dry mouth, metallic taste, nausea, vomiting, vertigo, tinnitus, ataxia, and hypotonia. Later and possibly more serious manifestation include nephrocalcino…			['Corticosteroids counteract the effects of vitamin D analogs. /Vitamin D analogs/', 'Concurrent administration of thiazide diuretics and pharmacologic doses of vitamin D analogs in patients with hypoparathyroidism may result in hypercalcemia which may be transient and self-limited or may require discontinuance of vitamin D analogs. Thiazide-induced hypercalcemia in hypoparathyroid patients is pr…	['Treatment of vitamin D analog intoxication consists of withdrawal of both the drug and calcium supplements, maintenance of a low-calcium diet, administration of oral or IV fluids and, if needed, corticosteroids or other drugs, particularly calciuric diuretics (e.g., furosemide and ethacrynic acid) to decrease serum calcium concentrations. Hemodialysis or peritoneal dialysis against a calcium-fr…	['/SIGNS AND SYMPTOMS/ Vitamin D toxicity in infancy and childhood is characterized by supravalvular aortic stenosis, mental retardation, a characteristic facies, renal tubular acidosis, nephrocalcinosis infantum, and generalized infantile arteriosclerosis. /Vitamin-D/', '/SIGNS AND SYMPTOMS/ Vitamin D toxicity may be manifested in the fetus. There is a relationship between excess maternal vitami…	['/LABORATORY ANIMALS: Acute Exposure/ Massive doses of vitamin D can induce acute toxicity. The lethal dose in dog is said to be about 13 mg/kg/body weight ... immediate effects are bloody diarrhea, anorexia, thirst, polyuria and prostration. In surviving animals calcium is deposited as in chronic hypervitaminosis-D. /Vitamin D/', '/LABORATORY ANIMALS: Developmental or Reproductive Toxicity/ Man…		['A characteristic physiognomy, possibly with aortic valvular stenosis, retinopathy, and mental and/or physical retardation, has occurred following prolonged hypercalcemia in infants and in neonates of mothers with hypercalcemia during pregnancy. Hypercalcemia during pregnancy may also lead to suppression of parathyroid hormone concentrations in the neonate resulting in hypocalcemia, tetany, and …	['The protein binding documented for cholecalciferol is 50 to 80%. Specifically, in the plasma, vitamin D3 (from either diet or the skin) is bound to vitamin D-binding protein (DBP) produced in the liver, for transport to the liver. Ultimately, the form of vitamin D3 reaching the liver is 25-hydroxylated, and such 25-hydroxycholecalciferol is bound to DBP (???2-globulin) whilst circulating in the…																				['LC50 (rat) = 130-380 ppm/4hr']
beta-sitosterol	0.95	5280795	[]	['Chronic or acute administration of excessive doses of cholecalciferol may lead to hypervitaminosis D, manifested by hypercalcemia and its sequelae. Early symptoms of hypercalcemia may include weakness, fatigue, somnolence, headache, anorexia, dry mouth, metallic taste, nausea, vomiting, vertigo, tinnitus, ataxia, and hypotonia. Later and possibly more serious manifestation include nephrocalcino…			['Corticosteroids counteract the effects of vitamin D analogs. /Vitamin D analogs/', 'Concurrent administration of thiazide diuretics and pharmacologic doses of vitamin D analogs in patients with hypoparathyroidism may result in hypercalcemia which may be transient and self-limited or may require discontinuance of vitamin D analogs. Thiazide-induced hypercalcemia in hypoparathyroid patients is pr…	['Treatment of vitamin D analog intoxication consists of withdrawal of both the drug and calcium supplements, maintenance of a low-calcium diet, administration of oral or IV fluids and, if needed, corticosteroids or other drugs, particularly calciuric diuretics (e.g., furosemide and ethacrynic acid) to decrease serum calcium concentrations. Hemodialysis or peritoneal dialysis against a calcium-fr…	['/SIGNS AND SYMPTOMS/ Vitamin D toxicity in infancy and childhood is characterized by supravalvular aortic stenosis, mental retardation, a characteristic facies, renal tubular acidosis, nephrocalcinosis infantum, and generalized infantile arteriosclerosis. /Vitamin-D/', '/SIGNS AND SYMPTOMS/ Vitamin D toxicity may be manifested in the fetus. There is a relationship between excess maternal vitami…	['/LABORATORY ANIMALS: Acute Exposure/ Massive doses of vitamin D can induce acute toxicity. The lethal dose in dog is said to be about 13 mg/kg/body weight ... immediate effects are bloody diarrhea, anorexia, thirst, polyuria and prostration. In surviving animals calcium is deposited as in chronic hypervitaminosis-D. /Vitamin D/', '/LABORATORY ANIMALS: Developmental or Reproductive Toxicity/ Man…		['A characteristic physiognomy, possibly with aortic valvular stenosis, retinopathy, and mental and/or physical retardation, has occurred following prolonged hypercalcemia in infants and in neonates of mothers with hypercalcemia during pregnancy. Hypercalcemia during pregnancy may also lead to suppression of parathyroid hormone concentrations in the neonate resulting in hypocalcemia, tetany, and …	['The protein binding documented for cholecalciferol is 50 to 80%. Specifically, in the plasma, vitamin D3 (from either diet or the skin) is bound to vitamin D-binding protein (DBP) produced in the liver, for transport to the liver. Ultimately, the form of vitamin D3 reaching the liver is 25-hydroxylated, and such 25-hydroxycholecalciferol is bound to DBP (???2-globulin) whilst circulating in the…																				['LC50 (rat) = 130-380 ppm/4hr']
beta-sitosterol	0.916	5283731		['Bone pain, constipation (especially in children or adolescents), diarrhea, drowsiness, dryness of mouth; headache (continuing), increased thirst, increase in frequency of urination, especially at night, or in amount of urine, irregular heartbeat, itching skin, loss of appetite, metallic taste, muscle pain, nausea or vomiting (especially in children or adolescents), unusual tiredness or weakness…
beta-sitosterol	0.916	5283731		['Bone pain, constipation (especially in children or adolescents), diarrhea, drowsiness, dryness of mouth; headache (continuing), increased thirst, increase in frequency of urination, especially at night, or in amount of urine, irregular heartbeat, itching skin, loss of appetite, metallic taste, muscle pain, nausea or vomiting (especially in children or adolescents), unusual tiredness or weakness…
beta-sitosterol	0.865	259846	[]				['In in vivo studies, using an orthotopic metastatic nude mouse model of oral tongue squamous cell carcinoma, lupeol at a dose of 2 mg/animal dramatically decreased tumor volume and suppressed local metastasis, which was more effective than cisplatin alone. Lupeol exerted a significant synergistic cytotoxic effect when combined with low-dose cisplatin without side effects....', '... The present s…	['/SRP:/ Immediate first aid: Ensure that adequate decontamination has been carried out. If patient is not breathing, start artificial respiration, preferably with a demand valve resuscitator, bag-valve-mask device, or pocket mask, as trained. Perform CPR if necessary. Immediately flush contaminated eyes with gently flowing water. Do not induce vomiting. If vomiting occurs, lean patient forward o…	['/ALTERNATIVE and IN VITRO TESTS/ ... Human pancreatic adenocarcinoma cells AsPC-1 were used to investigate the effect of Lupeol on cell growth and its effects on the modulation of multiple Ras-induced signaling pathways. Lupeol caused a dose-dependent inhibition of cell growth as assessed by MTT assay and induction of apoptosis as assessed by flow cytometry, fluorescence microscopy and western …	['/LABORATORY ANIMALS: Acute Exposure/ The oral LD(0) in mice was more than 2 g/kg body weight.', '/LABORATORY ANIMALS: Chronic Exposure or Carcinogenicity/ ...Chemopreventive properties of lupeol and mango pulp extract (MPE) were evaluated against 7,12-dimethylbenz(a)anthracene (DMBA) induced alteration in liver of Swiss albino mice. Lupeol (25 mg/kg body weight, bw) or 1 mL of 20% w/v aqueous M…	['LD50 Rat oral >2 g/kg /from table/', 'LD50 Mouse oral >2 g/kg /from table/']
beta-sitosterol	0.865	259846	[]				['In in vivo studies, using an orthotopic metastatic nude mouse model of oral tongue squamous cell carcinoma, lupeol at a dose of 2 mg/animal dramatically decreased tumor volume and suppressed local metastasis, which was more effective than cisplatin alone. Lupeol exerted a significant synergistic cytotoxic effect when combined with low-dose cisplatin without side effects....', '... The present s…	['/SRP:/ Immediate first aid: Ensure that adequate decontamination has been carried out. If patient is not breathing, start artificial respiration, preferably with a demand valve resuscitator, bag-valve-mask device, or pocket mask, as trained. Perform CPR if necessary. Immediately flush contaminated eyes with gently flowing water. Do not induce vomiting. If vomiting occurs, lean patient forward o…	['/ALTERNATIVE and IN VITRO TESTS/ ... Human pancreatic adenocarcinoma cells AsPC-1 were used to investigate the effect of Lupeol on cell growth and its effects on the modulation of multiple Ras-induced signaling pathways. Lupeol caused a dose-dependent inhibition of cell growth as assessed by MTT assay and induction of apoptosis as assessed by flow cytometry, fluorescence microscopy and western …	['/LABORATORY ANIMALS: Acute Exposure/ The oral LD(0) in mice was more than 2 g/kg body weight.', '/LABORATORY ANIMALS: Chronic Exposure or Carcinogenicity/ ...Chemopreventive properties of lupeol and mango pulp extract (MPE) were evaluated against 7,12-dimethylbenz(a)anthracene (DMBA) induced alteration in liver of Swiss albino mice. Lupeol (25 mg/kg body weight, bw) or 1 mL of 20% w/v aqueous M…	['LD50 Rat oral >2 g/kg /from table/', 'LD50 Mouse oral >2 g/kg /from table/']
beta-sitosterol	0.81	5283734	[]
beta-sitosterol	0.81	5283734	[]
beta-sitosterol	0.804	5280453	[]	['LD50 (oral, rat) = 620 ??????/kg; LD50 (intraperitoneal, rat) > 5 mg/kg [MSDS]. Symptoms of calcitriol toxicity mirrors the early and late signs and symptoms of vitamin D intoxication associated with hypercalcemia. Early signs include weakness, headache, somnolence, nausea, vomiting, dry mouth, constipation, muscle pain, bone pain and metallic taste. Late signs are characterized by polyuria, po…	['calcitriol', 'No-DILI-Concern', 'No match', 'M Chen, V Vijay, Q Shi, Z Liu, H Fang, W Tong. FDA-Approved Drug Labeling for the Study of Drug-Induced Liver Injury, Drug Discovery Today, 16(15-16):697-703, 2011. PMID:21624500 DOI:10.1016/j.drudis.2011.05.007']		['Corticosteroids counteract the effects of vitamin D analogs. /Vitamin D analogs/', 'Concurrent administration of thiazide diuretics and pharmacologic doses of vitamin D analogs in patients with hypoparathyroidism may result in hypercalcemia which may be transient and self-limited or may require discontinuance of vitamin D analogs. Thiazide-induced hypercalcemia in hypoparathyroid patients is pr…	["The treatment of acute accidental overdosage of Calcijex (calcitriol injection) should consist of general supportive measures. Serial serum electrolyte determinations (especially calcium), rate of urinary calcium excretion and assessment of electrocardiographic abnormalities due to hypercalcemia should be obtained. Such monitoring is critical in patients receiving digitalis. Discontinuation of …	['/SIGNS AND SYMPTOMS/ Patients should be informed of the dangers and symptoms of vitamin D intoxication. Early symptoms of hypercalcemia may include weakness, fatigue, somnolence, headache, anorexia, dry mouth, metallic taste, nausea, vomiting, abdominal cramps, constipation, diarrhea, vertigo, tinnitus, ataxia, exanthema, hypotonia (in infants), muscle pain, bone pain, and irritability. Later a…	['/LABORATORY ANIMALS: Developmental or Reproductive Toxicity/ Calcitriol has been found to be teratogenic in rabbits when given orally at doses of 0.08 and 0.3 ug/kg. All 15 fetuses in 3 litters at these doses showed external and skeletal abnormalities. However, none of the other 23 litters (156 fetuses) showed external and skeletal abnormalities compared with controls. Teratogenicity studies in…			['Calcitriol is approximately 99.9% bound in blood, mostly by an alpha-globulin vitamin D binding protein.']
beta-sitosterol	0.804	5280453	[]	['LD50 (oral, rat) = 620 ??????/kg; LD50 (intraperitoneal, rat) > 5 mg/kg [MSDS]. Symptoms of calcitriol toxicity mirrors the early and late signs and symptoms of vitamin D intoxication associated with hypercalcemia. Early signs include weakness, headache, somnolence, nausea, vomiting, dry mouth, constipation, muscle pain, bone pain and metallic taste. Late signs are characterized by polyuria, po…	['calcitriol', 'No-DILI-Concern', 'No match', 'M Chen, V Vijay, Q Shi, Z Liu, H Fang, W Tong. FDA-Approved Drug Labeling for the Study of Drug-Induced Liver Injury, Drug Discovery Today, 16(15-16):697-703, 2011. PMID:21624500 DOI:10.1016/j.drudis.2011.05.007']		['Corticosteroids counteract the effects of vitamin D analogs. /Vitamin D analogs/', 'Concurrent administration of thiazide diuretics and pharmacologic doses of vitamin D analogs in patients with hypoparathyroidism may result in hypercalcemia which may be transient and self-limited or may require discontinuance of vitamin D analogs. Thiazide-induced hypercalcemia in hypoparathyroid patients is pr…	["The treatment of acute accidental overdosage of Calcijex (calcitriol injection) should consist of general supportive measures. Serial serum electrolyte determinations (especially calcium), rate of urinary calcium excretion and assessment of electrocardiographic abnormalities due to hypercalcemia should be obtained. Such monitoring is critical in patients receiving digitalis. Discontinuation of …	['/SIGNS AND SYMPTOMS/ Patients should be informed of the dangers and symptoms of vitamin D intoxication. Early symptoms of hypercalcemia may include weakness, fatigue, somnolence, headache, anorexia, dry mouth, metallic taste, nausea, vomiting, abdominal cramps, constipation, diarrhea, vertigo, tinnitus, ataxia, exanthema, hypotonia (in infants), muscle pain, bone pain, and irritability. Later a…	['/LABORATORY ANIMALS: Developmental or Reproductive Toxicity/ Calcitriol has been found to be teratogenic in rabbits when given orally at doses of 0.08 and 0.3 ug/kg. All 15 fetuses in 3 litters at these doses showed external and skeletal abnormalities. However, none of the other 23 litters (156 fetuses) showed external and skeletal abnormalities compared with controls. Teratogenicity studies in…			['Calcitriol is approximately 99.9% bound in blood, mostly by an alpha-globulin vitamin D binding protein.']
beta-sitosterol	0.719	102135	[]
beta-sitosterol	0.719	102135	[]
campesterol	0.999	222284	[]
campesterol	0.999	5997						['Basic treatment: Establish a patent airway. Suction if necessary. Watch for signs of respiratory insufficiency and assist ventilations if needed. Administer oxygen by nonrebreather mask at 10 to 15 L/min. Monitor for pulmonary edema and treat if necessary ... . Monitor for shock and treat if necessary ... . Anticipate seizures and treat if necessary ... . For eye contamination, flush eyes immed…	['/CASE REPORTS/ Twenty-three female subjects completed a study comparing the skin irritation of 6 cosmetic products, including moisturizing base containing 1.4% cholesterol. A petrolatum control was included in the study. Approximately 0.3 g of test material was applied to the back via an occlusive patch that remained in contact with the skin for 72 hrs. The test sites were scored for irritation…	['/LABORATORY ANIMALS: Acute Exposure/ Cholesterol crystals are skin irritants when injected subcutaneously into rat footpads. The irritation and swelling caused by a 0.20 ml subcutaneous injection of cholesterol was not reduced by prostaglandin E1, prostacyclin, or thromboxane (B1). Injection of cholesterol crystals produced less severe irritation and swelling in rats with essential fatty acid d…									['Evaluation: There is inadequate evidence in humans for the carcinogenicity of cholesterol. There is inadequate evidence in experimental animals for the carcinogenicity of cholesterol. Overall evaluation: Cholesterol is not classifiable as to its carcinogenicity to humans (Group 3).']								['Cholesterol', 'Group 3: Not classifiable as to its carcinogenicity to humans', 'Volume 31: (1983) Some Food Additives, Feed Additives and Naturally Occurring Substances']
campesterol	0.999	5997						['Basic treatment: Establish a patent airway. Suction if necessary. Watch for signs of respiratory insufficiency and assist ventilations if needed. Administer oxygen by nonrebreather mask at 10 to 15 L/min. Monitor for pulmonary edema and treat if necessary ... . Monitor for shock and treat if necessary ... . Anticipate seizures and treat if necessary ... . For eye contamination, flush eyes immed…	['/CASE REPORTS/ Twenty-three female subjects completed a study comparing the skin irritation of 6 cosmetic products, including moisturizing base containing 1.4% cholesterol. A petrolatum control was included in the study. Approximately 0.3 g of test material was applied to the back via an occlusive patch that remained in contact with the skin for 72 hrs. The test sites were scored for irritation…	['/LABORATORY ANIMALS: Acute Exposure/ Cholesterol crystals are skin irritants when injected subcutaneously into rat footpads. The irritation and swelling caused by a 0.20 ml subcutaneous injection of cholesterol was not reduced by prostaglandin E1, prostacyclin, or thromboxane (B1). Injection of cholesterol crystals produced less severe irritation and swelling in rats with essential fatty acid d…									['Evaluation: There is inadequate evidence in humans for the carcinogenicity of cholesterol. There is inadequate evidence in experimental animals for the carcinogenicity of cholesterol. Overall evaluation: Cholesterol is not classifiable as to its carcinogenicity to humans (Group 3).']								['Cholesterol', 'Group 3: Not classifiable as to its carcinogenicity to humans', 'Volume 31: (1983) Some Food Additives, Feed Additives and Naturally Occurring Substances']
campesterol	0.999	222284	[]
campesterol	0.999	222284	[]
campesterol	0.999	5997						['Basic treatment: Establish a patent airway. Suction if necessary. Watch for signs of respiratory insufficiency and assist ventilations if needed. Administer oxygen by nonrebreather mask at 10 to 15 L/min. Monitor for pulmonary edema and treat if necessary ... . Monitor for shock and treat if necessary ... . Anticipate seizures and treat if necessary ... . For eye contamination, flush eyes immed…	['/CASE REPORTS/ Twenty-three female subjects completed a study comparing the skin irritation of 6 cosmetic products, including moisturizing base containing 1.4% cholesterol. A petrolatum control was included in the study. Approximately 0.3 g of test material was applied to the back via an occlusive patch that remained in contact with the skin for 72 hrs. The test sites were scored for irritation…	['/LABORATORY ANIMALS: Acute Exposure/ Cholesterol crystals are skin irritants when injected subcutaneously into rat footpads. The irritation and swelling caused by a 0.20 ml subcutaneous injection of cholesterol was not reduced by prostaglandin E1, prostacyclin, or thromboxane (B1). Injection of cholesterol crystals produced less severe irritation and swelling in rats with essential fatty acid d…									['Evaluation: There is inadequate evidence in humans for the carcinogenicity of cholesterol. There is inadequate evidence in experimental animals for the carcinogenicity of cholesterol. Overall evaluation: Cholesterol is not classifiable as to its carcinogenicity to humans (Group 3).']								['Cholesterol', 'Group 3: Not classifiable as to its carcinogenicity to humans', 'Volume 31: (1983) Some Food Additives, Feed Additives and Naturally Occurring Substances']
campesterol	0.999	5997						['Basic treatment: Establish a patent airway. Suction if necessary. Watch for signs of respiratory insufficiency and assist ventilations if needed. Administer oxygen by nonrebreather mask at 10 to 15 L/min. Monitor for pulmonary edema and treat if necessary ... . Monitor for shock and treat if necessary ... . Anticipate seizures and treat if necessary ... . For eye contamination, flush eyes immed…	['/CASE REPORTS/ Twenty-three female subjects completed a study comparing the skin irritation of 6 cosmetic products, including moisturizing base containing 1.4% cholesterol. A petrolatum control was included in the study. Approximately 0.3 g of test material was applied to the back via an occlusive patch that remained in contact with the skin for 72 hrs. The test sites were scored for irritation…	['/LABORATORY ANIMALS: Acute Exposure/ Cholesterol crystals are skin irritants when injected subcutaneously into rat footpads. The irritation and swelling caused by a 0.20 ml subcutaneous injection of cholesterol was not reduced by prostaglandin E1, prostacyclin, or thromboxane (B1). Injection of cholesterol crystals produced less severe irritation and swelling in rats with essential fatty acid d…									['Evaluation: There is inadequate evidence in humans for the carcinogenicity of cholesterol. There is inadequate evidence in experimental animals for the carcinogenicity of cholesterol. Overall evaluation: Cholesterol is not classifiable as to its carcinogenicity to humans (Group 3).']								['Cholesterol', 'Group 3: Not classifiable as to its carcinogenicity to humans', 'Volume 31: (1983) Some Food Additives, Feed Additives and Naturally Occurring Substances']
campesterol	0.999	222284	[]
campesterol	0.999	222284	[]
campesterol	0.999	5997						['Basic treatment: Establish a patent airway. Suction if necessary. Watch for signs of respiratory insufficiency and assist ventilations if needed. Administer oxygen by nonrebreather mask at 10 to 15 L/min. Monitor for pulmonary edema and treat if necessary ... . Monitor for shock and treat if necessary ... . Anticipate seizures and treat if necessary ... . For eye contamination, flush eyes immed…	['/CASE REPORTS/ Twenty-three female subjects completed a study comparing the skin irritation of 6 cosmetic products, including moisturizing base containing 1.4% cholesterol. A petrolatum control was included in the study. Approximately 0.3 g of test material was applied to the back via an occlusive patch that remained in contact with the skin for 72 hrs. The test sites were scored for irritation…	['/LABORATORY ANIMALS: Acute Exposure/ Cholesterol crystals are skin irritants when injected subcutaneously into rat footpads. The irritation and swelling caused by a 0.20 ml subcutaneous injection of cholesterol was not reduced by prostaglandin E1, prostacyclin, or thromboxane (B1). Injection of cholesterol crystals produced less severe irritation and swelling in rats with essential fatty acid d…									['Evaluation: There is inadequate evidence in humans for the carcinogenicity of cholesterol. There is inadequate evidence in experimental animals for the carcinogenicity of cholesterol. Overall evaluation: Cholesterol is not classifiable as to its carcinogenicity to humans (Group 3).']								['Cholesterol', 'Group 3: Not classifiable as to its carcinogenicity to humans', 'Volume 31: (1983) Some Food Additives, Feed Additives and Naturally Occurring Substances']
campesterol	0.959	5280795	[]	['Chronic or acute administration of excessive doses of cholecalciferol may lead to hypervitaminosis D, manifested by hypercalcemia and its sequelae. Early symptoms of hypercalcemia may include weakness, fatigue, somnolence, headache, anorexia, dry mouth, metallic taste, nausea, vomiting, vertigo, tinnitus, ataxia, and hypotonia. Later and possibly more serious manifestation include nephrocalcino…			['Corticosteroids counteract the effects of vitamin D analogs. /Vitamin D analogs/', 'Concurrent administration of thiazide diuretics and pharmacologic doses of vitamin D analogs in patients with hypoparathyroidism may result in hypercalcemia which may be transient and self-limited or may require discontinuance of vitamin D analogs. Thiazide-induced hypercalcemia in hypoparathyroid patients is pr…	['Treatment of vitamin D analog intoxication consists of withdrawal of both the drug and calcium supplements, maintenance of a low-calcium diet, administration of oral or IV fluids and, if needed, corticosteroids or other drugs, particularly calciuric diuretics (e.g., furosemide and ethacrynic acid) to decrease serum calcium concentrations. Hemodialysis or peritoneal dialysis against a calcium-fr…	['/SIGNS AND SYMPTOMS/ Vitamin D toxicity in infancy and childhood is characterized by supravalvular aortic stenosis, mental retardation, a characteristic facies, renal tubular acidosis, nephrocalcinosis infantum, and generalized infantile arteriosclerosis. /Vitamin-D/', '/SIGNS AND SYMPTOMS/ Vitamin D toxicity may be manifested in the fetus. There is a relationship between excess maternal vitami…	['/LABORATORY ANIMALS: Acute Exposure/ Massive doses of vitamin D can induce acute toxicity. The lethal dose in dog is said to be about 13 mg/kg/body weight ... immediate effects are bloody diarrhea, anorexia, thirst, polyuria and prostration. In surviving animals calcium is deposited as in chronic hypervitaminosis-D. /Vitamin D/', '/LABORATORY ANIMALS: Developmental or Reproductive Toxicity/ Man…		['A characteristic physiognomy, possibly with aortic valvular stenosis, retinopathy, and mental and/or physical retardation, has occurred following prolonged hypercalcemia in infants and in neonates of mothers with hypercalcemia during pregnancy. Hypercalcemia during pregnancy may also lead to suppression of parathyroid hormone concentrations in the neonate resulting in hypocalcemia, tetany, and …	['The protein binding documented for cholecalciferol is 50 to 80%. Specifically, in the plasma, vitamin D3 (from either diet or the skin) is bound to vitamin D-binding protein (DBP) produced in the liver, for transport to the liver. Ultimately, the form of vitamin D3 reaching the liver is 25-hydroxylated, and such 25-hydroxycholecalciferol is bound to DBP (???2-globulin) whilst circulating in the…																				['LC50 (rat) = 130-380 ppm/4hr']
campesterol	0.953	5280795	[]	['Chronic or acute administration of excessive doses of cholecalciferol may lead to hypervitaminosis D, manifested by hypercalcemia and its sequelae. Early symptoms of hypercalcemia may include weakness, fatigue, somnolence, headache, anorexia, dry mouth, metallic taste, nausea, vomiting, vertigo, tinnitus, ataxia, and hypotonia. Later and possibly more serious manifestation include nephrocalcino…			['Corticosteroids counteract the effects of vitamin D analogs. /Vitamin D analogs/', 'Concurrent administration of thiazide diuretics and pharmacologic doses of vitamin D analogs in patients with hypoparathyroidism may result in hypercalcemia which may be transient and self-limited or may require discontinuance of vitamin D analogs. Thiazide-induced hypercalcemia in hypoparathyroid patients is pr…	['Treatment of vitamin D analog intoxication consists of withdrawal of both the drug and calcium supplements, maintenance of a low-calcium diet, administration of oral or IV fluids and, if needed, corticosteroids or other drugs, particularly calciuric diuretics (e.g., furosemide and ethacrynic acid) to decrease serum calcium concentrations. Hemodialysis or peritoneal dialysis against a calcium-fr…	['/SIGNS AND SYMPTOMS/ Vitamin D toxicity in infancy and childhood is characterized by supravalvular aortic stenosis, mental retardation, a characteristic facies, renal tubular acidosis, nephrocalcinosis infantum, and generalized infantile arteriosclerosis. /Vitamin-D/', '/SIGNS AND SYMPTOMS/ Vitamin D toxicity may be manifested in the fetus. There is a relationship between excess maternal vitami…	['/LABORATORY ANIMALS: Acute Exposure/ Massive doses of vitamin D can induce acute toxicity. The lethal dose in dog is said to be about 13 mg/kg/body weight ... immediate effects are bloody diarrhea, anorexia, thirst, polyuria and prostration. In surviving animals calcium is deposited as in chronic hypervitaminosis-D. /Vitamin D/', '/LABORATORY ANIMALS: Developmental or Reproductive Toxicity/ Man…		['A characteristic physiognomy, possibly with aortic valvular stenosis, retinopathy, and mental and/or physical retardation, has occurred following prolonged hypercalcemia in infants and in neonates of mothers with hypercalcemia during pregnancy. Hypercalcemia during pregnancy may also lead to suppression of parathyroid hormone concentrations in the neonate resulting in hypocalcemia, tetany, and …	['The protein binding documented for cholecalciferol is 50 to 80%. Specifically, in the plasma, vitamin D3 (from either diet or the skin) is bound to vitamin D-binding protein (DBP) produced in the liver, for transport to the liver. Ultimately, the form of vitamin D3 reaching the liver is 25-hydroxylated, and such 25-hydroxycholecalciferol is bound to DBP (???2-globulin) whilst circulating in the…																				['LC50 (rat) = 130-380 ppm/4hr']
campesterol	0.953	5280795	[]	['Chronic or acute administration of excessive doses of cholecalciferol may lead to hypervitaminosis D, manifested by hypercalcemia and its sequelae. Early symptoms of hypercalcemia may include weakness, fatigue, somnolence, headache, anorexia, dry mouth, metallic taste, nausea, vomiting, vertigo, tinnitus, ataxia, and hypotonia. Later and possibly more serious manifestation include nephrocalcino…			['Corticosteroids counteract the effects of vitamin D analogs. /Vitamin D analogs/', 'Concurrent administration of thiazide diuretics and pharmacologic doses of vitamin D analogs in patients with hypoparathyroidism may result in hypercalcemia which may be transient and self-limited or may require discontinuance of vitamin D analogs. Thiazide-induced hypercalcemia in hypoparathyroid patients is pr…	['Treatment of vitamin D analog intoxication consists of withdrawal of both the drug and calcium supplements, maintenance of a low-calcium diet, administration of oral or IV fluids and, if needed, corticosteroids or other drugs, particularly calciuric diuretics (e.g., furosemide and ethacrynic acid) to decrease serum calcium concentrations. Hemodialysis or peritoneal dialysis against a calcium-fr…	['/SIGNS AND SYMPTOMS/ Vitamin D toxicity in infancy and childhood is characterized by supravalvular aortic stenosis, mental retardation, a characteristic facies, renal tubular acidosis, nephrocalcinosis infantum, and generalized infantile arteriosclerosis. /Vitamin-D/', '/SIGNS AND SYMPTOMS/ Vitamin D toxicity may be manifested in the fetus. There is a relationship between excess maternal vitami…	['/LABORATORY ANIMALS: Acute Exposure/ Massive doses of vitamin D can induce acute toxicity. The lethal dose in dog is said to be about 13 mg/kg/body weight ... immediate effects are bloody diarrhea, anorexia, thirst, polyuria and prostration. In surviving animals calcium is deposited as in chronic hypervitaminosis-D. /Vitamin D/', '/LABORATORY ANIMALS: Developmental or Reproductive Toxicity/ Man…		['A characteristic physiognomy, possibly with aortic valvular stenosis, retinopathy, and mental and/or physical retardation, has occurred following prolonged hypercalcemia in infants and in neonates of mothers with hypercalcemia during pregnancy. Hypercalcemia during pregnancy may also lead to suppression of parathyroid hormone concentrations in the neonate resulting in hypocalcemia, tetany, and …	['The protein binding documented for cholecalciferol is 50 to 80%. Specifically, in the plasma, vitamin D3 (from either diet or the skin) is bound to vitamin D-binding protein (DBP) produced in the liver, for transport to the liver. Ultimately, the form of vitamin D3 reaching the liver is 25-hydroxylated, and such 25-hydroxycholecalciferol is bound to DBP (???2-globulin) whilst circulating in the…																				['LC50 (rat) = 130-380 ppm/4hr']
campesterol	0.953	5280795	[]	['Chronic or acute administration of excessive doses of cholecalciferol may lead to hypervitaminosis D, manifested by hypercalcemia and its sequelae. Early symptoms of hypercalcemia may include weakness, fatigue, somnolence, headache, anorexia, dry mouth, metallic taste, nausea, vomiting, vertigo, tinnitus, ataxia, and hypotonia. Later and possibly more serious manifestation include nephrocalcino…			['Corticosteroids counteract the effects of vitamin D analogs. /Vitamin D analogs/', 'Concurrent administration of thiazide diuretics and pharmacologic doses of vitamin D analogs in patients with hypoparathyroidism may result in hypercalcemia which may be transient and self-limited or may require discontinuance of vitamin D analogs. Thiazide-induced hypercalcemia in hypoparathyroid patients is pr…	['Treatment of vitamin D analog intoxication consists of withdrawal of both the drug and calcium supplements, maintenance of a low-calcium diet, administration of oral or IV fluids and, if needed, corticosteroids or other drugs, particularly calciuric diuretics (e.g., furosemide and ethacrynic acid) to decrease serum calcium concentrations. Hemodialysis or peritoneal dialysis against a calcium-fr…	['/SIGNS AND SYMPTOMS/ Vitamin D toxicity in infancy and childhood is characterized by supravalvular aortic stenosis, mental retardation, a characteristic facies, renal tubular acidosis, nephrocalcinosis infantum, and generalized infantile arteriosclerosis. /Vitamin-D/', '/SIGNS AND SYMPTOMS/ Vitamin D toxicity may be manifested in the fetus. There is a relationship between excess maternal vitami…	['/LABORATORY ANIMALS: Acute Exposure/ Massive doses of vitamin D can induce acute toxicity. The lethal dose in dog is said to be about 13 mg/kg/body weight ... immediate effects are bloody diarrhea, anorexia, thirst, polyuria and prostration. In surviving animals calcium is deposited as in chronic hypervitaminosis-D. /Vitamin D/', '/LABORATORY ANIMALS: Developmental or Reproductive Toxicity/ Man…		['A characteristic physiognomy, possibly with aortic valvular stenosis, retinopathy, and mental and/or physical retardation, has occurred following prolonged hypercalcemia in infants and in neonates of mothers with hypercalcemia during pregnancy. Hypercalcemia during pregnancy may also lead to suppression of parathyroid hormone concentrations in the neonate resulting in hypocalcemia, tetany, and …	['The protein binding documented for cholecalciferol is 50 to 80%. Specifically, in the plasma, vitamin D3 (from either diet or the skin) is bound to vitamin D-binding protein (DBP) produced in the liver, for transport to the liver. Ultimately, the form of vitamin D3 reaching the liver is 25-hydroxylated, and such 25-hydroxycholecalciferol is bound to DBP (???2-globulin) whilst circulating in the…																				['LC50 (rat) = 130-380 ppm/4hr']
campesterol	0.949	5280795	[]	['Chronic or acute administration of excessive doses of cholecalciferol may lead to hypervitaminosis D, manifested by hypercalcemia and its sequelae. Early symptoms of hypercalcemia may include weakness, fatigue, somnolence, headache, anorexia, dry mouth, metallic taste, nausea, vomiting, vertigo, tinnitus, ataxia, and hypotonia. Later and possibly more serious manifestation include nephrocalcino…			['Corticosteroids counteract the effects of vitamin D analogs. /Vitamin D analogs/', 'Concurrent administration of thiazide diuretics and pharmacologic doses of vitamin D analogs in patients with hypoparathyroidism may result in hypercalcemia which may be transient and self-limited or may require discontinuance of vitamin D analogs. Thiazide-induced hypercalcemia in hypoparathyroid patients is pr…	['Treatment of vitamin D analog intoxication consists of withdrawal of both the drug and calcium supplements, maintenance of a low-calcium diet, administration of oral or IV fluids and, if needed, corticosteroids or other drugs, particularly calciuric diuretics (e.g., furosemide and ethacrynic acid) to decrease serum calcium concentrations. Hemodialysis or peritoneal dialysis against a calcium-fr…	['/SIGNS AND SYMPTOMS/ Vitamin D toxicity in infancy and childhood is characterized by supravalvular aortic stenosis, mental retardation, a characteristic facies, renal tubular acidosis, nephrocalcinosis infantum, and generalized infantile arteriosclerosis. /Vitamin-D/', '/SIGNS AND SYMPTOMS/ Vitamin D toxicity may be manifested in the fetus. There is a relationship between excess maternal vitami…	['/LABORATORY ANIMALS: Acute Exposure/ Massive doses of vitamin D can induce acute toxicity. The lethal dose in dog is said to be about 13 mg/kg/body weight ... immediate effects are bloody diarrhea, anorexia, thirst, polyuria and prostration. In surviving animals calcium is deposited as in chronic hypervitaminosis-D. /Vitamin D/', '/LABORATORY ANIMALS: Developmental or Reproductive Toxicity/ Man…		['A characteristic physiognomy, possibly with aortic valvular stenosis, retinopathy, and mental and/or physical retardation, has occurred following prolonged hypercalcemia in infants and in neonates of mothers with hypercalcemia during pregnancy. Hypercalcemia during pregnancy may also lead to suppression of parathyroid hormone concentrations in the neonate resulting in hypocalcemia, tetany, and …	['The protein binding documented for cholecalciferol is 50 to 80%. Specifically, in the plasma, vitamin D3 (from either diet or the skin) is bound to vitamin D-binding protein (DBP) produced in the liver, for transport to the liver. Ultimately, the form of vitamin D3 reaching the liver is 25-hydroxylated, and such 25-hydroxycholecalciferol is bound to DBP (???2-globulin) whilst circulating in the…																				['LC50 (rat) = 130-380 ppm/4hr']
campesterol	0.921	5283731		['Bone pain, constipation (especially in children or adolescents), diarrhea, drowsiness, dryness of mouth; headache (continuing), increased thirst, increase in frequency of urination, especially at night, or in amount of urine, irregular heartbeat, itching skin, loss of appetite, metallic taste, muscle pain, nausea or vomiting (especially in children or adolescents), unusual tiredness or weakness…
campesterol	0.92	5283731		['Bone pain, constipation (especially in children or adolescents), diarrhea, drowsiness, dryness of mouth; headache (continuing), increased thirst, increase in frequency of urination, especially at night, or in amount of urine, irregular heartbeat, itching skin, loss of appetite, metallic taste, muscle pain, nausea or vomiting (especially in children or adolescents), unusual tiredness or weakness…
campesterol	0.92	5283731		['Bone pain, constipation (especially in children or adolescents), diarrhea, drowsiness, dryness of mouth; headache (continuing), increased thirst, increase in frequency of urination, especially at night, or in amount of urine, irregular heartbeat, itching skin, loss of appetite, metallic taste, muscle pain, nausea or vomiting (especially in children or adolescents), unusual tiredness or weakness…
campesterol	0.92	5283731		['Bone pain, constipation (especially in children or adolescents), diarrhea, drowsiness, dryness of mouth; headache (continuing), increased thirst, increase in frequency of urination, especially at night, or in amount of urine, irregular heartbeat, itching skin, loss of appetite, metallic taste, muscle pain, nausea or vomiting (especially in children or adolescents), unusual tiredness or weakness…
campesterol	0.913	5283731		['Bone pain, constipation (especially in children or adolescents), diarrhea, drowsiness, dryness of mouth; headache (continuing), increased thirst, increase in frequency of urination, especially at night, or in amount of urine, irregular heartbeat, itching skin, loss of appetite, metallic taste, muscle pain, nausea or vomiting (especially in children or adolescents), unusual tiredness or weakness…
campesterol	0.9	259846	[]				['In in vivo studies, using an orthotopic metastatic nude mouse model of oral tongue squamous cell carcinoma, lupeol at a dose of 2 mg/animal dramatically decreased tumor volume and suppressed local metastasis, which was more effective than cisplatin alone. Lupeol exerted a significant synergistic cytotoxic effect when combined with low-dose cisplatin without side effects....', '... The present s…	['/SRP:/ Immediate first aid: Ensure that adequate decontamination has been carried out. If patient is not breathing, start artificial respiration, preferably with a demand valve resuscitator, bag-valve-mask device, or pocket mask, as trained. Perform CPR if necessary. Immediately flush contaminated eyes with gently flowing water. Do not induce vomiting. If vomiting occurs, lean patient forward o…	['/ALTERNATIVE and IN VITRO TESTS/ ... Human pancreatic adenocarcinoma cells AsPC-1 were used to investigate the effect of Lupeol on cell growth and its effects on the modulation of multiple Ras-induced signaling pathways. Lupeol caused a dose-dependent inhibition of cell growth as assessed by MTT assay and induction of apoptosis as assessed by flow cytometry, fluorescence microscopy and western …	['/LABORATORY ANIMALS: Acute Exposure/ The oral LD(0) in mice was more than 2 g/kg body weight.', '/LABORATORY ANIMALS: Chronic Exposure or Carcinogenicity/ ...Chemopreventive properties of lupeol and mango pulp extract (MPE) were evaluated against 7,12-dimethylbenz(a)anthracene (DMBA) induced alteration in liver of Swiss albino mice. Lupeol (25 mg/kg body weight, bw) or 1 mL of 20% w/v aqueous M…	['LD50 Rat oral >2 g/kg /from table/', 'LD50 Mouse oral >2 g/kg /from table/']
campesterol	0.878	259846	[]				['In in vivo studies, using an orthotopic metastatic nude mouse model of oral tongue squamous cell carcinoma, lupeol at a dose of 2 mg/animal dramatically decreased tumor volume and suppressed local metastasis, which was more effective than cisplatin alone. Lupeol exerted a significant synergistic cytotoxic effect when combined with low-dose cisplatin without side effects....', '... The present s…	['/SRP:/ Immediate first aid: Ensure that adequate decontamination has been carried out. If patient is not breathing, start artificial respiration, preferably with a demand valve resuscitator, bag-valve-mask device, or pocket mask, as trained. Perform CPR if necessary. Immediately flush contaminated eyes with gently flowing water. Do not induce vomiting. If vomiting occurs, lean patient forward o…	['/ALTERNATIVE and IN VITRO TESTS/ ... Human pancreatic adenocarcinoma cells AsPC-1 were used to investigate the effect of Lupeol on cell growth and its effects on the modulation of multiple Ras-induced signaling pathways. Lupeol caused a dose-dependent inhibition of cell growth as assessed by MTT assay and induction of apoptosis as assessed by flow cytometry, fluorescence microscopy and western …	['/LABORATORY ANIMALS: Acute Exposure/ The oral LD(0) in mice was more than 2 g/kg body weight.', '/LABORATORY ANIMALS: Chronic Exposure or Carcinogenicity/ ...Chemopreventive properties of lupeol and mango pulp extract (MPE) were evaluated against 7,12-dimethylbenz(a)anthracene (DMBA) induced alteration in liver of Swiss albino mice. Lupeol (25 mg/kg body weight, bw) or 1 mL of 20% w/v aqueous M…	['LD50 Rat oral >2 g/kg /from table/', 'LD50 Mouse oral >2 g/kg /from table/']
campesterol	0.851	259846	[]				['In in vivo studies, using an orthotopic metastatic nude mouse model of oral tongue squamous cell carcinoma, lupeol at a dose of 2 mg/animal dramatically decreased tumor volume and suppressed local metastasis, which was more effective than cisplatin alone. Lupeol exerted a significant synergistic cytotoxic effect when combined with low-dose cisplatin without side effects....', '... The present s…	['/SRP:/ Immediate first aid: Ensure that adequate decontamination has been carried out. If patient is not breathing, start artificial respiration, preferably with a demand valve resuscitator, bag-valve-mask device, or pocket mask, as trained. Perform CPR if necessary. Immediately flush contaminated eyes with gently flowing water. Do not induce vomiting. If vomiting occurs, lean patient forward o…	['/ALTERNATIVE and IN VITRO TESTS/ ... Human pancreatic adenocarcinoma cells AsPC-1 were used to investigate the effect of Lupeol on cell growth and its effects on the modulation of multiple Ras-induced signaling pathways. Lupeol caused a dose-dependent inhibition of cell growth as assessed by MTT assay and induction of apoptosis as assessed by flow cytometry, fluorescence microscopy and western …	['/LABORATORY ANIMALS: Acute Exposure/ The oral LD(0) in mice was more than 2 g/kg body weight.', '/LABORATORY ANIMALS: Chronic Exposure or Carcinogenicity/ ...Chemopreventive properties of lupeol and mango pulp extract (MPE) were evaluated against 7,12-dimethylbenz(a)anthracene (DMBA) induced alteration in liver of Swiss albino mice. Lupeol (25 mg/kg body weight, bw) or 1 mL of 20% w/v aqueous M…	['LD50 Rat oral >2 g/kg /from table/', 'LD50 Mouse oral >2 g/kg /from table/']
campesterol	0.836	5280453	[]	['LD50 (oral, rat) = 620 ??????/kg; LD50 (intraperitoneal, rat) > 5 mg/kg [MSDS]. Symptoms of calcitriol toxicity mirrors the early and late signs and symptoms of vitamin D intoxication associated with hypercalcemia. Early signs include weakness, headache, somnolence, nausea, vomiting, dry mouth, constipation, muscle pain, bone pain and metallic taste. Late signs are characterized by polyuria, po…	['calcitriol', 'No-DILI-Concern', 'No match', 'M Chen, V Vijay, Q Shi, Z Liu, H Fang, W Tong. FDA-Approved Drug Labeling for the Study of Drug-Induced Liver Injury, Drug Discovery Today, 16(15-16):697-703, 2011. PMID:21624500 DOI:10.1016/j.drudis.2011.05.007']		['Corticosteroids counteract the effects of vitamin D analogs. /Vitamin D analogs/', 'Concurrent administration of thiazide diuretics and pharmacologic doses of vitamin D analogs in patients with hypoparathyroidism may result in hypercalcemia which may be transient and self-limited or may require discontinuance of vitamin D analogs. Thiazide-induced hypercalcemia in hypoparathyroid patients is pr…	["The treatment of acute accidental overdosage of Calcijex (calcitriol injection) should consist of general supportive measures. Serial serum electrolyte determinations (especially calcium), rate of urinary calcium excretion and assessment of electrocardiographic abnormalities due to hypercalcemia should be obtained. Such monitoring is critical in patients receiving digitalis. Discontinuation of …	['/SIGNS AND SYMPTOMS/ Patients should be informed of the dangers and symptoms of vitamin D intoxication. Early symptoms of hypercalcemia may include weakness, fatigue, somnolence, headache, anorexia, dry mouth, metallic taste, nausea, vomiting, abdominal cramps, constipation, diarrhea, vertigo, tinnitus, ataxia, exanthema, hypotonia (in infants), muscle pain, bone pain, and irritability. Later a…	['/LABORATORY ANIMALS: Developmental or Reproductive Toxicity/ Calcitriol has been found to be teratogenic in rabbits when given orally at doses of 0.08 and 0.3 ug/kg. All 15 fetuses in 3 litters at these doses showed external and skeletal abnormalities. However, none of the other 23 litters (156 fetuses) showed external and skeletal abnormalities compared with controls. Teratogenicity studies in…			['Calcitriol is approximately 99.9% bound in blood, mostly by an alpha-globulin vitamin D binding protein.']
campesterol	0.822	102135	[]
campesterol	0.817	5283734	[]
campesterol	0.817	5280453	[]	['LD50 (oral, rat) = 620 ??????/kg; LD50 (intraperitoneal, rat) > 5 mg/kg [MSDS]. Symptoms of calcitriol toxicity mirrors the early and late signs and symptoms of vitamin D intoxication associated with hypercalcemia. Early signs include weakness, headache, somnolence, nausea, vomiting, dry mouth, constipation, muscle pain, bone pain and metallic taste. Late signs are characterized by polyuria, po…	['calcitriol', 'No-DILI-Concern', 'No match', 'M Chen, V Vijay, Q Shi, Z Liu, H Fang, W Tong. FDA-Approved Drug Labeling for the Study of Drug-Induced Liver Injury, Drug Discovery Today, 16(15-16):697-703, 2011. PMID:21624500 DOI:10.1016/j.drudis.2011.05.007']		['Corticosteroids counteract the effects of vitamin D analogs. /Vitamin D analogs/', 'Concurrent administration of thiazide diuretics and pharmacologic doses of vitamin D analogs in patients with hypoparathyroidism may result in hypercalcemia which may be transient and self-limited or may require discontinuance of vitamin D analogs. Thiazide-induced hypercalcemia in hypoparathyroid patients is pr…	["The treatment of acute accidental overdosage of Calcijex (calcitriol injection) should consist of general supportive measures. Serial serum electrolyte determinations (especially calcium), rate of urinary calcium excretion and assessment of electrocardiographic abnormalities due to hypercalcemia should be obtained. Such monitoring is critical in patients receiving digitalis. Discontinuation of …	['/SIGNS AND SYMPTOMS/ Patients should be informed of the dangers and symptoms of vitamin D intoxication. Early symptoms of hypercalcemia may include weakness, fatigue, somnolence, headache, anorexia, dry mouth, metallic taste, nausea, vomiting, abdominal cramps, constipation, diarrhea, vertigo, tinnitus, ataxia, exanthema, hypotonia (in infants), muscle pain, bone pain, and irritability. Later a…	['/LABORATORY ANIMALS: Developmental or Reproductive Toxicity/ Calcitriol has been found to be teratogenic in rabbits when given orally at doses of 0.08 and 0.3 ug/kg. All 15 fetuses in 3 litters at these doses showed external and skeletal abnormalities. However, none of the other 23 litters (156 fetuses) showed external and skeletal abnormalities compared with controls. Teratogenicity studies in…			['Calcitriol is approximately 99.9% bound in blood, mostly by an alpha-globulin vitamin D binding protein.']
campesterol	0.817	5283734	[]
campesterol	0.815	5283734	[]
campesterol	0.814	5283734	[]
campesterol	0.811	5280453	[]	['LD50 (oral, rat) = 620 ??????/kg; LD50 (intraperitoneal, rat) > 5 mg/kg [MSDS]. Symptoms of calcitriol toxicity mirrors the early and late signs and symptoms of vitamin D intoxication associated with hypercalcemia. Early signs include weakness, headache, somnolence, nausea, vomiting, dry mouth, constipation, muscle pain, bone pain and metallic taste. Late signs are characterized by polyuria, po…	['calcitriol', 'No-DILI-Concern', 'No match', 'M Chen, V Vijay, Q Shi, Z Liu, H Fang, W Tong. FDA-Approved Drug Labeling for the Study of Drug-Induced Liver Injury, Drug Discovery Today, 16(15-16):697-703, 2011. PMID:21624500 DOI:10.1016/j.drudis.2011.05.007']		['Corticosteroids counteract the effects of vitamin D analogs. /Vitamin D analogs/', 'Concurrent administration of thiazide diuretics and pharmacologic doses of vitamin D analogs in patients with hypoparathyroidism may result in hypercalcemia which may be transient and self-limited or may require discontinuance of vitamin D analogs. Thiazide-induced hypercalcemia in hypoparathyroid patients is pr…	["The treatment of acute accidental overdosage of Calcijex (calcitriol injection) should consist of general supportive measures. Serial serum electrolyte determinations (especially calcium), rate of urinary calcium excretion and assessment of electrocardiographic abnormalities due to hypercalcemia should be obtained. Such monitoring is critical in patients receiving digitalis. Discontinuation of …	['/SIGNS AND SYMPTOMS/ Patients should be informed of the dangers and symptoms of vitamin D intoxication. Early symptoms of hypercalcemia may include weakness, fatigue, somnolence, headache, anorexia, dry mouth, metallic taste, nausea, vomiting, abdominal cramps, constipation, diarrhea, vertigo, tinnitus, ataxia, exanthema, hypotonia (in infants), muscle pain, bone pain, and irritability. Later a…	['/LABORATORY ANIMALS: Developmental or Reproductive Toxicity/ Calcitriol has been found to be teratogenic in rabbits when given orally at doses of 0.08 and 0.3 ug/kg. All 15 fetuses in 3 litters at these doses showed external and skeletal abnormalities. However, none of the other 23 litters (156 fetuses) showed external and skeletal abnormalities compared with controls. Teratogenicity studies in…			['Calcitriol is approximately 99.9% bound in blood, mostly by an alpha-globulin vitamin D binding protein.']
campesterol	0.811	5280453	[]	['LD50 (oral, rat) = 620 ??????/kg; LD50 (intraperitoneal, rat) > 5 mg/kg [MSDS]. Symptoms of calcitriol toxicity mirrors the early and late signs and symptoms of vitamin D intoxication associated with hypercalcemia. Early signs include weakness, headache, somnolence, nausea, vomiting, dry mouth, constipation, muscle pain, bone pain and metallic taste. Late signs are characterized by polyuria, po…	['calcitriol', 'No-DILI-Concern', 'No match', 'M Chen, V Vijay, Q Shi, Z Liu, H Fang, W Tong. FDA-Approved Drug Labeling for the Study of Drug-Induced Liver Injury, Drug Discovery Today, 16(15-16):697-703, 2011. PMID:21624500 DOI:10.1016/j.drudis.2011.05.007']		['Corticosteroids counteract the effects of vitamin D analogs. /Vitamin D analogs/', 'Concurrent administration of thiazide diuretics and pharmacologic doses of vitamin D analogs in patients with hypoparathyroidism may result in hypercalcemia which may be transient and self-limited or may require discontinuance of vitamin D analogs. Thiazide-induced hypercalcemia in hypoparathyroid patients is pr…	["The treatment of acute accidental overdosage of Calcijex (calcitriol injection) should consist of general supportive measures. Serial serum electrolyte determinations (especially calcium), rate of urinary calcium excretion and assessment of electrocardiographic abnormalities due to hypercalcemia should be obtained. Such monitoring is critical in patients receiving digitalis. Discontinuation of …	['/SIGNS AND SYMPTOMS/ Patients should be informed of the dangers and symptoms of vitamin D intoxication. Early symptoms of hypercalcemia may include weakness, fatigue, somnolence, headache, anorexia, dry mouth, metallic taste, nausea, vomiting, abdominal cramps, constipation, diarrhea, vertigo, tinnitus, ataxia, exanthema, hypotonia (in infants), muscle pain, bone pain, and irritability. Later a…	['/LABORATORY ANIMALS: Developmental or Reproductive Toxicity/ Calcitriol has been found to be teratogenic in rabbits when given orally at doses of 0.08 and 0.3 ug/kg. All 15 fetuses in 3 litters at these doses showed external and skeletal abnormalities. However, none of the other 23 litters (156 fetuses) showed external and skeletal abnormalities compared with controls. Teratogenicity studies in…			['Calcitriol is approximately 99.9% bound in blood, mostly by an alpha-globulin vitamin D binding protein.']
campesterol	0.81	5280453	[]	['LD50 (oral, rat) = 620 ??????/kg; LD50 (intraperitoneal, rat) > 5 mg/kg [MSDS]. Symptoms of calcitriol toxicity mirrors the early and late signs and symptoms of vitamin D intoxication associated with hypercalcemia. Early signs include weakness, headache, somnolence, nausea, vomiting, dry mouth, constipation, muscle pain, bone pain and metallic taste. Late signs are characterized by polyuria, po…	['calcitriol', 'No-DILI-Concern', 'No match', 'M Chen, V Vijay, Q Shi, Z Liu, H Fang, W Tong. FDA-Approved Drug Labeling for the Study of Drug-Induced Liver Injury, Drug Discovery Today, 16(15-16):697-703, 2011. PMID:21624500 DOI:10.1016/j.drudis.2011.05.007']		['Corticosteroids counteract the effects of vitamin D analogs. /Vitamin D analogs/', 'Concurrent administration of thiazide diuretics and pharmacologic doses of vitamin D analogs in patients with hypoparathyroidism may result in hypercalcemia which may be transient and self-limited or may require discontinuance of vitamin D analogs. Thiazide-induced hypercalcemia in hypoparathyroid patients is pr…	["The treatment of acute accidental overdosage of Calcijex (calcitriol injection) should consist of general supportive measures. Serial serum electrolyte determinations (especially calcium), rate of urinary calcium excretion and assessment of electrocardiographic abnormalities due to hypercalcemia should be obtained. Such monitoring is critical in patients receiving digitalis. Discontinuation of …	['/SIGNS AND SYMPTOMS/ Patients should be informed of the dangers and symptoms of vitamin D intoxication. Early symptoms of hypercalcemia may include weakness, fatigue, somnolence, headache, anorexia, dry mouth, metallic taste, nausea, vomiting, abdominal cramps, constipation, diarrhea, vertigo, tinnitus, ataxia, exanthema, hypotonia (in infants), muscle pain, bone pain, and irritability. Later a…	['/LABORATORY ANIMALS: Developmental or Reproductive Toxicity/ Calcitriol has been found to be teratogenic in rabbits when given orally at doses of 0.08 and 0.3 ug/kg. All 15 fetuses in 3 litters at these doses showed external and skeletal abnormalities. However, none of the other 23 litters (156 fetuses) showed external and skeletal abnormalities compared with controls. Teratogenicity studies in…			['Calcitriol is approximately 99.9% bound in blood, mostly by an alpha-globulin vitamin D binding protein.']
campesterol	0.785	102135	[]
campesterol	0.778	5283734	[]
campesterol	0.739	102135	[]
campesterol	0.707	102135	[]
campesterol	0.707	102135	[]
eriodictyol	0.995	68071	[]
eriodictyol	0.965	199472	[]
eriodictyol	0.942	107905	[]
eriodictyol	0.766	15008	[]
formononetin	0.995	5281708	[]
formononetin	0.995	5281708	[]
formononetin	0.995	5281708	[]
formononetin	0.994	5280961	[]				['Humans and wildlife are frequently exposed to mixtures of endocrine active-compounds (EAC). The objective of the present study was to investigate the potential of the phytoestrogen genistein to influence the reproductive developmental toxicity of the endocrine-active pesticide methoxychlor. Three levels of genistein (0, 300, or 800 ppm) and two levels of methoxychlor (0 or 800 ppm) were used in…		["/EPIDEMIOLOGY STUDIES/ ... The Study of Women's Health Across the Nation (SWAN), is a multiethnic, community based, longitudinal study of women aged 42 to 52 years at entry. Dietary isoflavone intakes were estimated from an interviewer-administered food frequency questionnaire at baseline. Intakes of genistein and daidzein were highly correlated (r = 0.98); therefore, analyses were conducted us…	['/LABORATORY ANIMALS: Acute Exposure/ Two acute studies were conducted in male and female 7-week-old Hanlbm Wistar rats and 8-week-old outbred Wistar Crl:(WI)BR rats. The Hanlbm Wistar rats were fed a genistein-free diet and the Wistar Crl:(WI)BR rats were fed standard animal diet. The rats were administered genistein (99.5-99.6% purity) in a single gavage dose of 2000 mg/kg bw and observed for …		['Despite the suggested benefits of phytoestrogens in lowering the risks of developing breast cancer, studies have shown that soy supplementation of the diet can induce estrogen-responsive gene products in nipple aspirates in premenopausal women with breast disease. Although breast cell proliferation was not evident in this study, the /Committee on Toxicity/ Working Group suggested that until fur…					['/BIRDS and MAMMALS/ ... /The authors/ orally dosed zebra finch chicks daily during their linear growth phase (days 5-11) with estradiol benzoate (EB), genistein, methoxychlor, or octylphenol, all dissolved or suspended in canola oil, or canola oil alone, as a vehicle control. On day 12, oviducts were removed, weighed and examined histologically. All doses of EB (0.1-1,000 nmol/g body weight), g…	['The following link will take the user to the National Toxicology Program (NTP) Test Agent Search Results page, which tabulates all of the "Standard Toxicology & Carcinogenesis Studies", "Developmental Studies", and "Genetic Toxicity Studies" performed with this chemical. Clicking on the "Testing Status" link will take the user to the status (i.e., in review, in progress, in preparation, on test…			['These studies were carried out as an interagency agreement between the National Environmental Health Science (NIEHS) and the National Center for Toxicology Research (NCTR) with the immunotoxicology component being the only portion conducted outside of the NCTR facility in Jefferson, Arkansas. Thus, the purpose of these reported studies was to determine the potential effects of genistein on the …
formononetin	0.994	5280961	[]				['Humans and wildlife are frequently exposed to mixtures of endocrine active-compounds (EAC). The objective of the present study was to investigate the potential of the phytoestrogen genistein to influence the reproductive developmental toxicity of the endocrine-active pesticide methoxychlor. Three levels of genistein (0, 300, or 800 ppm) and two levels of methoxychlor (0 or 800 ppm) were used in…		["/EPIDEMIOLOGY STUDIES/ ... The Study of Women's Health Across the Nation (SWAN), is a multiethnic, community based, longitudinal study of women aged 42 to 52 years at entry. Dietary isoflavone intakes were estimated from an interviewer-administered food frequency questionnaire at baseline. Intakes of genistein and daidzein were highly correlated (r = 0.98); therefore, analyses were conducted us…	['/LABORATORY ANIMALS: Acute Exposure/ Two acute studies were conducted in male and female 7-week-old Hanlbm Wistar rats and 8-week-old outbred Wistar Crl:(WI)BR rats. The Hanlbm Wistar rats were fed a genistein-free diet and the Wistar Crl:(WI)BR rats were fed standard animal diet. The rats were administered genistein (99.5-99.6% purity) in a single gavage dose of 2000 mg/kg bw and observed for …		['Despite the suggested benefits of phytoestrogens in lowering the risks of developing breast cancer, studies have shown that soy supplementation of the diet can induce estrogen-responsive gene products in nipple aspirates in premenopausal women with breast disease. Although breast cell proliferation was not evident in this study, the /Committee on Toxicity/ Working Group suggested that until fur…					['/BIRDS and MAMMALS/ ... /The authors/ orally dosed zebra finch chicks daily during their linear growth phase (days 5-11) with estradiol benzoate (EB), genistein, methoxychlor, or octylphenol, all dissolved or suspended in canola oil, or canola oil alone, as a vehicle control. On day 12, oviducts were removed, weighed and examined histologically. All doses of EB (0.1-1,000 nmol/g body weight), g…	['The following link will take the user to the National Toxicology Program (NTP) Test Agent Search Results page, which tabulates all of the "Standard Toxicology & Carcinogenesis Studies", "Developmental Studies", and "Genetic Toxicity Studies" performed with this chemical. Clicking on the "Testing Status" link will take the user to the status (i.e., in review, in progress, in preparation, on test…			['These studies were carried out as an interagency agreement between the National Environmental Health Science (NIEHS) and the National Center for Toxicology Research (NCTR) with the immunotoxicology component being the only portion conducted outside of the NCTR facility in Jefferson, Arkansas. Thus, the purpose of these reported studies was to determine the potential effects of genistein on the …
[truncated: 317 more rows]
