# Supplementary material for: In-Silico Drug Toxicity and Interaction Prediction for Plant Complexes Based on Virtual Screening and Text Mining
Source: Int J Mol Sci. 2022 Sep 2;23(17):10056. doi: 10.3390/ijms231710056 (PMC9456415; doi:10.3390/ijms231710056)
Supplement: Supplementary file 1 [file ijms-23-10056-s001.zip › Supplementary Table S4.xlsx]

## Sheet: drug_interaction_cancer_Spathol
Supplementary Table S4. Predictions of cancer management related drug interactions of active compounds in Spatholobus suberectus Dunn.
Active_compound_name	PubChem CID of similar compounds	Similarity score	Drug_or_factor_interacted	Roles	Activities_overall_description	Activities predicted	Topic	Interactions documented in PubChem
3-Hydroxystigmast-5-en-7-one	10631	0.986	Ionizing radiation	Synergism	Radiotherapy	Enhanced radiotherapy	Cancer	This report describes a fatal pneumonitis occurring in a breast cancer patient while on adjuvant treatment with radiotherapy and medroxyprogesterone acetate. The clinical and radiologic features, as well as the timing of this pneumonitis, make a radiation pneumonitis more than probable. A radiation pneumonitis was also observed in other patients treated in the same way. Medroxyprogesterone acetat…
3-Hydroxystigmast-5-en-7-one	259846	0.623	Cisplatin	Synergism	Cancer metastasis	Cancer metastasis inhibition	Cancer	In in vivo studies, using an orthotopic metastatic nude mouse model of oral tongue squamous cell carcinoma, lupeol at a dose of 2 mg/animal dramatically decreased tumor volume and suppressed local metastasis, which was more effective than cisplatin alone. Lupeol exerted a significant synergistic cytotoxic effect when combined with low-dose cisplatin without side effects....
3-Hydroxystigmast-5-en-7-one	259846	0.623	Cisplatin	Synergism	Chemotherapy	Enhanced chemotherapy	Cancer	In in vivo studies, using an orthotopic metastatic nude mouse model of oral tongue squamous cell carcinoma, lupeol at a dose of 2 mg/animal dramatically decreased tumor volume and suppressed local metastasis, which was more effective than cisplatin alone. Lupeol exerted a significant synergistic cytotoxic effect when combined with low-dose cisplatin without side effects....
3-Hydroxystigmast-5-en-7-one	259846	0.623	7,12-dimethylbenz[a]anthracene	Antagonism	Genotoxicity	Enhanced genotoxicity	Cancer	... The present study ... investigated the effects of lupeol on 7,12-dimethylbenz[a]anthracene (DMBA), induced DNA strand breaks in mouse skin, using an alkaline unwinding assay. Increasing doses of lupeol (50-200 ug/mouse) were given topically, prior or after the single topical application of DMBA (100 ug/mouse) with the sampling time of 24, 48, 72 and 96 hr, respectively. Both pre and post trea…
3-Hydroxystigmast-5-en-7-one	259846	0.623	Benzo[a]pyrene	Antagonism	Genotoxicity	Enhanced genotoxicity	Cancer	... The antigenotoxic potential of lupeol, a triterpene, and mango pulp extract (MPE) was evaluated in Swiss albino mice. Benzo[a]pyrene (B[a]P), a well-known mutagen, was given at a single dose of 100 mg/kg body weight intraperitoneally. Pretreatment with lupeol (1 mg/animal) and MPE (1 mL, 20%) was given through oral intubation for 7 days prior to B[a]P administration. Animals from all the grou…
8-C-alpha-L-arabinosylluteolin	5281672	0.649	UVB	Antagonism	Carcinogenesis	Carcinogenesis inhibition	Cancer	... Myricetin suppresses UVB-induced cyclooxygenase-2 (COX-2) expression in mouse skin epidermal JB6 P+ cells. The activation of activator protein-1 and nuclear factor-kappaB induced by UVB was dose-dependently inhibited by myricetin treatment. Western blot and kinase assay data revealed that myricetin inhibited Fyn kinase activity and subsequently attenuated UVB-induced phosphorylation of mitoge…
8-C-alpha-L-arabinosylluteolin	5281672	0.649	Vincristine	Synergism	Chemotherapy	Enhanced chemotherapy	Cancer	The effects of myricetin on either MRP1 or MRP2 mediated vincristine resistance in transfected MDCKII cells were examined. The results obtained show that myricetin can inhibit both MRP1 and MRP2 mediated vincristine efflux in a concentration dependent manner. The IC50 values for cellular vincristine transport inhibition by myricetin were 30.5+/-1.7 uM for MRP1 and 24.6+/-1.3 uM for MRP2 containin…
8-C-alpha-L-arabinosylluteolin	5281672	0.649	Bortezomib	Antagonism	Target therapy	Weakened target therapy	Cancer	... Bor-tezomib is a dipeptide boronate proteasome inhibitor that has activity in the treatment of multiple myeloma but is not effective in chronic lymphocytic leukemia (CLL). Although CLL cells are sensitive in vitro to bortezomib-induced apoptosis when cultured in medium, the killing activity was blocked when cultured in 50% fresh autologous plasma. Dietary flavonoids, quercetin and myricetin, …
8-C-alpha-L-arabinosylluteolin	5280343	0.632	Vincristine	Synergism	Chemotherapy	Enhanced chemotherapy	Cancer	The effects of myricetin on either MRP1 or MRP2 mediated vincristine resistance in transfected MDCKII cells were examined. The results obtained show that myricetin can inhibit both MRP1 and MRP2 mediated vincristine efflux in a concentration dependent manner. The IC50 values for cellular vincristine transport inhibition by myricetin were 30.5+/-1.7 uM for MRP1 and 24.6+/-1.3 uM for MRP2 containin…
8-C-alpha-L-arabinosylluteolin	5280343	0.632	Cisplatin	Synergism	Genotoxicity	Enhanced genotoxicity	Cancer	... Because of the theoretical risk of genotoxicity in normal tissues in those using cisplatin along with quercetin, those using cisplatin should avoid quercetin supplements.
Beta-sitosterol	259846	0.865	Cisplatin	Synergism	Cancer metastasis	Cancer metastasis inhibition	Cancer	In in vivo studies, using an orthotopic metastatic nude mouse model of oral tongue squamous cell carcinoma, lupeol at a dose of 2 mg/animal dramatically decreased tumor volume and suppressed local metastasis, which was more effective than cisplatin alone. Lupeol exerted a significant synergistic cytotoxic effect when combined with low-dose cisplatin without side effects....
Beta-sitosterol	259846	0.865	Cisplatin	Synergism	Chemotherapy	Enhanced chemotherapy	Cancer	In in vivo studies, using an orthotopic metastatic nude mouse model of oral tongue squamous cell carcinoma, lupeol at a dose of 2 mg/animal dramatically decreased tumor volume and suppressed local metastasis, which was more effective than cisplatin alone. Lupeol exerted a significant synergistic cytotoxic effect when combined with low-dose cisplatin without side effects....
Beta-sitosterol	259846	0.865	7,12-dimethylbenz[a]anthracene	Antagonism	Genotoxicity	Enhanced genotoxicity	Cancer	... The present study ... investigated the effects of lupeol on 7,12-dimethylbenz[a]anthracene (DMBA), induced DNA strand breaks in mouse skin, using an alkaline unwinding assay. Increasing doses of lupeol (50-200 ug/mouse) were given topically, prior or after the single topical application of DMBA (100 ug/mouse) with the sampling time of 24, 48, 72 and 96 hr, respectively. Both pre and post trea…
Beta-sitosterol	259846	0.865	Benzo[a]pyrene	Antagonism	Genotoxicity	Enhanced genotoxicity	Cancer	... The antigenotoxic potential of lupeol, a triterpene, and mango pulp extract (MPE) was evaluated in Swiss albino mice. Benzo[a]pyrene (B[a]P), a well-known mutagen, was given at a single dose of 100 mg/kg body weight intraperitoneally. Pretreatment with lupeol (1 mg/animal) and MPE (1 mL, 20%) was given through oral intubation for 7 days prior to B[a]P administration. Animals from all the grou…
Cajinin	5280961	0.987	Ionizing radiation	Synergism	Radiotherapy	Enhanced radiotherapy	Cancer	The anticancer agent genistein inhibits cell growth of tumor cell lines from various malignancies. ... /The authors/ investigated the effectiveness of combined treatment of ionizing radiation (IR) with genistein on cervical HeLa cells and its possible mechanism. It was found that the inhibitory rate in cells with combined treatment was significantly higher than that of the cells treated with IR o…
Cajinin	5280343	0.741	Vincristine	Synergism	Chemotherapy	Enhanced chemotherapy	Cancer	The effects of myricetin on either MRP1 or MRP2 mediated vincristine resistance in transfected MDCKII cells were examined. The results obtained show that myricetin can inhibit both MRP1 and MRP2 mediated vincristine efflux in a concentration dependent manner. The IC50 values for cellular vincristine transport inhibition by myricetin were 30.5+/-1.7 uM for MRP1 and 24.6+/-1.3 uM for MRP2 containin…
Cajinin	5280343	0.741	Cisplatin	Synergism	Genotoxicity	Enhanced genotoxicity	Cancer	... Because of the theoretical risk of genotoxicity in normal tissues in those using cisplatin along with quercetin, those using cisplatin should avoid quercetin supplements.
Cajinin	5281672	0.713	UVB	Antagonism	Carcinogenesis	Carcinogenesis inhibition	Cancer	... Myricetin suppresses UVB-induced cyclooxygenase-2 (COX-2) expression in mouse skin epidermal JB6 P+ cells. The activation of activator protein-1 and nuclear factor-kappaB induced by UVB was dose-dependently inhibited by myricetin treatment. Western blot and kinase assay data revealed that myricetin inhibited Fyn kinase activity and subsequently attenuated UVB-induced phosphorylation of mitoge…
Cajinin	5281672	0.713	Vincristine	Synergism	Chemotherapy	Enhanced chemotherapy	Cancer	The effects of myricetin on either MRP1 or MRP2 mediated vincristine resistance in transfected MDCKII cells were examined. The results obtained show that myricetin can inhibit both MRP1 and MRP2 mediated vincristine efflux in a concentration dependent manner. The IC50 values for cellular vincristine transport inhibition by myricetin were 30.5+/-1.7 uM for MRP1 and 24.6+/-1.3 uM for MRP2 containin…
Cajinin	5281672	0.713	Bortezomib	Antagonism	Target therapy	Weakened target therapy	Cancer	... Bor-tezomib is a dipeptide boronate proteasome inhibitor that has activity in the treatment of multiple myeloma but is not effective in chronic lymphocytic leukemia (CLL). Although CLL cells are sensitive in vitro to bortezomib-induced apoptosis when cultured in medium, the killing activity was blocked when cultured in 50% fresh autologous plasma. Dietary flavonoids, quercetin and myricetin, …
Cajinin	5280863	0.797	Tamoxifen	synergism	Drug bioavailability	Enhanced drug bioavailability	Pharmacokinetics	It has been reported that tamoxifen is a substrate of P-glycoprotein (P-gp) and microsomal cytochrome P450 (CYP) 3A, and kaempferol is an inhibitor of P-gp and CYP3A. Hence, it could be expected that kaempferol would affect the pharmacokinetics of tamoxifen. Thus, tamoxifen was administered orally (10 mg/kg) without or with oral kaempferol (2.5 and 10 mg/kg). In the presence of kaempferol, the to…
Cajinin	5280863	0.797	Etoposide	synergism	Drug bioavailability	Enhanced drug bioavailability	Pharmacokinetics	This study was to investigate the effect of kaempferol on the pharmacokinetics of etoposide after oral or intravenous administration of etoposide in rats. The oral (6 mg/kg) or intravenous (2 mg/kg) etoposide was administered to rats alone or 30 min after the oral kaempferol (1, 4, or 12 mg/kg) administration. Compared to the oral control group, the presence of kaempferol significantly (4 mg/kg, …
Cajinin	5280863	0.797	Nifedipine	synergism	Drug bioavailability	Enhanced drug bioavailability	Pharmacokinetics	Twenty male SD rats, weighing 220-260 g, were distributed randomly into 4 groups. The animals were fasted, but allowed free access to water for 12 hr before the administration of drugs. Nifedipine dissolved in corn oil was administered via gastric intubation to the rats in control group at a dose of 10 mg/kg. Kaempferol was administered orally to the other three groups with dose of 5, 10, 15 mg/k…
Calycosin	5280961	0.992	Ionizing radiation	Synergism	Radiotherapy	Enhanced radiotherapy	Cancer	The anticancer agent genistein inhibits cell growth of tumor cell lines from various malignancies. ... /The authors/ investigated the effectiveness of combined treatment of ionizing radiation (IR) with genistein on cervical HeLa cells and its possible mechanism. It was found that the inhibitory rate in cells with combined treatment was significantly higher than that of the cells treated with IR o…
Calycosin	5280443	0.836	Azoxymethane, bombesin	Antagonism	Cancer metastasis	Cancer metastasis inhibition	Cancer	The effect of ... apigenin on the development of bombesin-enhanced peritoneal metastasis from intestinal adenocarcinomas induced by azoxymethane was investigated in male Wistar rats. From the start of the experiment, rats were given weekly sc injections of azoxymethane (7.4 mg/kg body weight) for 10 weeks and sc injection of bombesin (40 ug/kg body weight) every other day, and from week 16, sc in…
Calycosin	5280343	0.776	Vincristine	Synergism	Chemotherapy	Enhanced chemotherapy	Cancer	The effects of myricetin on either MRP1 or MRP2 mediated vincristine resistance in transfected MDCKII cells were examined. The results obtained show that myricetin can inhibit both MRP1 and MRP2 mediated vincristine efflux in a concentration dependent manner. The IC50 values for cellular vincristine transport inhibition by myricetin were 30.5+/-1.7 uM for MRP1 and 24.6+/-1.3 uM for MRP2 containin…
Calycosin	5280343	0.776	Cisplatin	Synergism	Genotoxicity	Enhanced genotoxicity	Cancer	... Because of the theoretical risk of genotoxicity in normal tissues in those using cisplatin along with quercetin, those using cisplatin should avoid quercetin supplements.
Calycosin	5281672	0.758	UVB	Antagonism	Carcinogenesis	Carcinogenesis inhibition	Cancer	... Myricetin suppresses UVB-induced cyclooxygenase-2 (COX-2) expression in mouse skin epidermal JB6 P+ cells. The activation of activator protein-1 and nuclear factor-kappaB induced by UVB was dose-dependently inhibited by myricetin treatment. Western blot and kinase assay data revealed that myricetin inhibited Fyn kinase activity and subsequently attenuated UVB-induced phosphorylation of mitoge…
Calycosin	5281672	0.758	Vincristine	Synergism	Chemotherapy	Enhanced chemotherapy	Cancer	The effects of myricetin on either MRP1 or MRP2 mediated vincristine resistance in transfected MDCKII cells were examined. The results obtained show that myricetin can inhibit both MRP1 and MRP2 mediated vincristine efflux in a concentration dependent manner. The IC50 values for cellular vincristine transport inhibition by myricetin were 30.5+/-1.7 uM for MRP1 and 24.6+/-1.3 uM for MRP2 containin…
Calycosin	5281672	0.758	Bortezomib	Antagonism	Target therapy	Weakened target therapy	Cancer	... Bor-tezomib is a dipeptide boronate proteasome inhibitor that has activity in the treatment of multiple myeloma but is not effective in chronic lymphocytic leukemia (CLL). Although CLL cells are sensitive in vitro to bortezomib-induced apoptosis when cultured in medium, the killing activity was blocked when cultured in 50% fresh autologous plasma. Dietary flavonoids, quercetin and myricetin, …
Calycosin	5280863	0.755	Tamoxifen	synergism	Drug bioavailability	Enhanced drug bioavailability	Pharmacokinetics	It has been reported that tamoxifen is a substrate of P-glycoprotein (P-gp) and microsomal cytochrome P450 (CYP) 3A, and kaempferol is an inhibitor of P-gp and CYP3A. Hence, it could be expected that kaempferol would affect the pharmacokinetics of tamoxifen. Thus, tamoxifen was administered orally (10 mg/kg) without or with oral kaempferol (2.5 and 10 mg/kg). In the presence of kaempferol, the to…
Calycosin	5280863	0.755	Etoposide	synergism	Drug bioavailability	Enhanced drug bioavailability	Pharmacokinetics	This study was to investigate the effect of kaempferol on the pharmacokinetics of etoposide after oral or intravenous administration of etoposide in rats. The oral (6 mg/kg) or intravenous (2 mg/kg) etoposide was administered to rats alone or 30 min after the oral kaempferol (1, 4, or 12 mg/kg) administration. Compared to the oral control group, the presence of kaempferol significantly (4 mg/kg, …
Calycosin	5280863	0.755	Nifedipine	synergism	Drug bioavailability	Enhanced drug bioavailability	Pharmacokinetics	Twenty male SD rats, weighing 220-260 g, were distributed randomly into 4 groups. The animals were fasted, but allowed free access to water for 12 hr before the administration of drugs. Nifedipine dissolved in corn oil was administered via gastric intubation to the rats in control group at a dose of 10 mg/kg. Kaempferol was administered orally to the other three groups with dose of 5, 10, 15 mg/k…
Campesterol	259846	0.9	Cisplatin	Synergism	Cancer metastasis	Cancer metastasis inhibition	Cancer	In in vivo studies, using an orthotopic metastatic nude mouse model of oral tongue squamous cell carcinoma, lupeol at a dose of 2 mg/animal dramatically decreased tumor volume and suppressed local metastasis, which was more effective than cisplatin alone. Lupeol exerted a significant synergistic cytotoxic effect when combined with low-dose cisplatin without side effects....
Campesterol	259846	0.9	Cisplatin	Synergism	Chemotherapy	Enhanced chemotherapy	Cancer	In in vivo studies, using an orthotopic metastatic nude mouse model of oral tongue squamous cell carcinoma, lupeol at a dose of 2 mg/animal dramatically decreased tumor volume and suppressed local metastasis, which was more effective than cisplatin alone. Lupeol exerted a significant synergistic cytotoxic effect when combined with low-dose cisplatin without side effects....
Campesterol	259846	0.9	7,12-dimethylbenz[a]anthracene	Antagonism	Genotoxicity	Enhanced genotoxicity	Cancer	... The present study ... investigated the effects of lupeol on 7,12-dimethylbenz[a]anthracene (DMBA), induced DNA strand breaks in mouse skin, using an alkaline unwinding assay. Increasing doses of lupeol (50-200 ug/mouse) were given topically, prior or after the single topical application of DMBA (100 ug/mouse) with the sampling time of 24, 48, 72 and 96 hr, respectively. Both pre and post trea…
Campesterol	259846	0.9	Benzo[a]pyrene	Antagonism	Genotoxicity	Enhanced genotoxicity	Cancer	... The antigenotoxic potential of lupeol, a triterpene, and mango pulp extract (MPE) was evaluated in Swiss albino mice. Benzo[a]pyrene (B[a]P), a well-known mutagen, was given at a single dose of 100 mg/kg body weight intraperitoneally. Pretreatment with lupeol (1 mg/animal) and MPE (1 mL, 20%) was given through oral intubation for 7 days prior to B[a]P administration. Animals from all the grou…
Formononetin	5280961	0.994	Ionizing radiation	Synergism	Radiotherapy	Enhanced radiotherapy	Cancer	The anticancer agent genistein inhibits cell growth of tumor cell lines from various malignancies. ... /The authors/ investigated the effectiveness of combined treatment of ionizing radiation (IR) with genistein on cervical HeLa cells and its possible mechanism. It was found that the inhibitory rate in cells with combined treatment was significantly higher than that of the cells treated with IR o…
Luteolin	5280443	0.999	Azoxymethane, bombesin	Antagonism	Cancer metastasis	Cancer metastasis inhibition	Cancer	The effect of ... apigenin on the development of bombesin-enhanced peritoneal metastasis from intestinal adenocarcinomas induced by azoxymethane was investigated in male Wistar rats. From the start of the experiment, rats were given weekly sc injections of azoxymethane (7.4 mg/kg body weight) for 10 weeks and sc injection of bombesin (40 ug/kg body weight) every other day, and from week 16, sc in…
Luteolin	5280343	0.999	Vincristine	Synergism	Chemotherapy	Enhanced chemotherapy	Cancer	In human myelogenous leukemia cells, quercetin was reported to arrest growth of the cell by an incr in the uptake of vincristine, a chemotherapeutic agent.
Luteolin	5280343	0.999	Cisplatin	Synergism	Genotoxicity	Enhanced genotoxicity	Cancer	... Because of the theoretical risk of genotoxicity in normal tissues in those using cisplatin along with quercetin, those using cisplatin should avoid quercetin supplements.
Luteolin	5280343	0.998	Vincristine	Synergism	Chemotherapy	Enhanced chemotherapy	Cancer	The effects of myricetin on either MRP1 or MRP2 mediated vincristine resistance in transfected MDCKII cells were examined. The results obtained show that myricetin can inhibit both MRP1 and MRP2 mediated vincristine efflux in a concentration dependent manner. The IC50 values for cellular vincristine transport inhibition by myricetin were 30.5+/-1.7 uM for MRP1 and 24.6+/-1.3 uM for MRP2 containin…
Luteolin	5281672	0.997	UVB	Antagonism	Carcinogenesis	Carcinogenesis inhibition	Cancer	... Myricetin suppresses UVB-induced cyclooxygenase-2 (COX-2) expression in mouse skin epidermal JB6 P+ cells. The activation of activator protein-1 and nuclear factor-kappaB induced by UVB was dose-dependently inhibited by myricetin treatment. Western blot and kinase assay data revealed that myricetin inhibited Fyn kinase activity and subsequently attenuated UVB-induced phosphorylation of mitoge…
Luteolin	5281672	0.997	Vincristine	Synergism	Chemotherapy	Enhanced chemotherapy	Cancer	The effects of myricetin on either MRP1 or MRP2 mediated vincristine resistance in transfected MDCKII cells were examined. The results obtained show that myricetin can inhibit both MRP1 and MRP2 mediated vincristine efflux in a concentration dependent manner. The IC50 values for cellular vincristine transport inhibition by myricetin were 30.5+/-1.7 uM for MRP1 and 24.6+/-1.3 uM for MRP2 containin…
Luteolin	5281672	0.997	Bortezomib	Antagonism	Target therapy	Weakened target therapy	Cancer	... Bor-tezomib is a dipeptide boronate proteasome inhibitor that has activity in the treatment of multiple myeloma but is not effective in chronic lymphocytic leukemia (CLL). Although CLL cells are sensitive in vitro to bortezomib-induced apoptosis when cultured in medium, the killing activity was blocked when cultured in 50% fresh autologous plasma. Dietary flavonoids, quercetin and myricetin, …
Luteolin	5280961	0.946	Ionizing radiation	Synergism	Radiotherapy	Enhanced radiotherapy	Cancer	The anticancer agent genistein inhibits cell growth of tumor cell lines from various malignancies. ... /The authors/ investigated the effectiveness of combined treatment of ionizing radiation (IR) with genistein on cervical HeLa cells and its possible mechanism. It was found that the inhibitory rate in cells with combined treatment was significantly higher than that of the cells treated with IR o…
Luteolin	5280863	0.997	Tamoxifen	synergism	Drug bioavailability	Enhanced drug bioavailability	Pharmacokinetics	It has been reported that tamoxifen is a substrate of P-glycoprotein (P-gp) and microsomal cytochrome P450 (CYP) 3A, and kaempferol is an inhibitor of P-gp and CYP3A. Hence, it could be expected that kaempferol would affect the pharmacokinetics of tamoxifen. Thus, tamoxifen was administered orally (10 mg/kg) without or with oral kaempferol (2.5 and 10 mg/kg). In the presence of kaempferol, the to…
Luteolin	5280863	0.997	Etoposide	synergism	Drug bioavailability	Enhanced drug bioavailability	Pharmacokinetics	This study was to investigate the effect of kaempferol on the pharmacokinetics of etoposide after oral or intravenous administration of etoposide in rats. The oral (6 mg/kg) or intravenous (2 mg/kg) etoposide was administered to rats alone or 30 min after the oral kaempferol (1, 4, or 12 mg/kg) administration. Compared to the oral control group, the presence of kaempferol significantly (4 mg/kg, …
Luteolin	5280863	0.997	Nifedipine	synergism	Drug bioavailability	Enhanced drug bioavailability	Pharmacokinetics	Twenty male SD rats, weighing 220-260 g, were distributed randomly into 4 groups. The animals were fasted, but allowed free access to water for 12 hr before the administration of drugs. Nifedipine dissolved in corn oil was administered via gastric intubation to the rats in control group at a dose of 10 mg/kg. Kaempferol was administered orally to the other three groups with dose of 5, 10, 15 mg/k…
Psi-Baptigenin	5280961	0.978	Ionizing radiation	Synergism	Radiotherapy	Enhanced radiotherapy	Cancer	The anticancer agent genistein inhibits cell growth of tumor cell lines from various malignancies. ... /The authors/ investigated the effectiveness of combined treatment of ionizing radiation (IR) with genistein on cervical HeLa cells and its possible mechanism. It was found that the inhibitory rate in cells with combined treatment was significantly higher than that of the cells treated with IR o…
Psi-Baptigenin	5280443	0.767	Azoxymethane, bombesin	Antagonism	Cancer metastasis	Cancer metastasis inhibition	Cancer	The effect of ... apigenin on the development of bombesin-enhanced peritoneal metastasis from intestinal adenocarcinomas induced by azoxymethane was investigated in male Wistar rats. From the start of the experiment, rats were given weekly sc injections of azoxymethane (7.4 mg/kg body weight) for 10 weeks and sc injection of bombesin (40 ug/kg body weight) every other day, and from week 16, sc in…
Psi-Baptigenin	5280343	0.677	Vincristine	Synergism	Chemotherapy	Enhanced chemotherapy	Cancer	The effects of myricetin on either MRP1 or MRP2 mediated vincristine resistance in transfected MDCKII cells were examined. The results obtained show that myricetin can inhibit both MRP1 and MRP2 mediated vincristine efflux in a concentration dependent manner. The IC50 values for cellular vincristine transport inhibition by myricetin were 30.5+/-1.7 uM for MRP1 and 24.6+/-1.3 uM for MRP2 containin…
Psi-Baptigenin	5280343	0.677	Cisplatin	Synergism	Genotoxicity	Enhanced genotoxicity	Cancer	... Because of the theoretical risk of genotoxicity in normal tissues in those using cisplatin along with quercetin, those using cisplatin should avoid quercetin supplements.
Psi-Baptigenin	5281672	0.656	UVB	Antagonism	Carcinogenesis	Carcinogenesis inhibition	Cancer	... Myricetin suppresses UVB-induced cyclooxygenase-2 (COX-2) expression in mouse skin epidermal JB6 P+ cells. The activation of activator protein-1 and nuclear factor-kappaB induced by UVB was dose-dependently inhibited by myricetin treatment. Western blot and kinase assay data revealed that myricetin inhibited Fyn kinase activity and subsequently attenuated UVB-induced phosphorylation of mitoge…
Psi-Baptigenin	5281672	0.656	Vincristine	Synergism	Chemotherapy	Enhanced chemotherapy	Cancer	The effects of myricetin on either MRP1 or MRP2 mediated vincristine resistance in transfected MDCKII cells were examined. The results obtained show that myricetin can inhibit both MRP1 and MRP2 mediated vincristine efflux in a concentration dependent manner. The IC50 values for cellular vincristine transport inhibition by myricetin were 30.5+/-1.7 uM for MRP1 and 24.6+/-1.3 uM for MRP2 containin…
Psi-Baptigenin	5281672	0.656	Bortezomib	Antagonism	Target therapy	Weakened target therapy	Cancer	... Bor-tezomib is a dipeptide boronate proteasome inhibitor that has activity in the treatment of multiple myeloma but is not effective in chronic lymphocytic leukemia (CLL). Although CLL cells are sensitive in vitro to bortezomib-induced apoptosis when cultured in medium, the killing activity was blocked when cultured in 50% fresh autologous plasma. Dietary flavonoids, quercetin and myricetin, …
Psi-Baptigenin	5280863	0.664	Tamoxifen	synergism	Drug bioavailability	Enhanced drug bioavailability	Pharmacokinetics	It has been reported that tamoxifen is a substrate of P-glycoprotein (P-gp) and microsomal cytochrome P450 (CYP) 3A, and kaempferol is an inhibitor of P-gp and CYP3A. Hence, it could be expected that kaempferol would affect the pharmacokinetics of tamoxifen. Thus, tamoxifen was administered orally (10 mg/kg) without or with oral kaempferol (2.5 and 10 mg/kg). In the presence of kaempferol, the to…
Psi-Baptigenin	5280863	0.664	Etoposide	synergism	Drug bioavailability	Enhanced drug bioavailability	Pharmacokinetics	This study was to investigate the effect of kaempferol on the pharmacokinetics of etoposide after oral or intravenous administration of etoposide in rats. The oral (6 mg/kg) or intravenous (2 mg/kg) etoposide was administered to rats alone or 30 min after the oral kaempferol (1, 4, or 12 mg/kg) administration. Compared to the oral control group, the presence of kaempferol significantly (4 mg/kg, …
Psi-Baptigenin	5280863	0.664	Nifedipine	synergism	Drug bioavailability	Enhanced drug bioavailability	Pharmacokinetics	Twenty male SD rats, weighing 220-260 g, were distributed randomly into 4 groups. The animals were fasted, but allowed free access to water for 12 hr before the administration of drugs. Nifedipine dissolved in corn oil was administered via gastric intubation to the rats in control group at a dose of 10 mg/kg. Kaempferol was administered orally to the other three groups with dose of 5, 10, 15 mg/k…
